# Supplementary material for: Altered phase and nonphase EEG activity expose impaired maintenance of a spatial-object attentional focus in multiple sclerosis patients
Source: Sci Rep. 2020 Nov 26;10:20721. doi: 10.1038/s41598-020-77690-y (PMC7691340; doi:10.1038/s41598-020-77690-y)
Supplement: Supplementary file 1 — Supplementary information 1. [file 41598_2020_77690_MOESM1_ESM.xlsx]

## Sheet: patients_S151_cue
Subject number	Band	Evoked phase (º)	Induced phase (º)
1	alpha (low)	281.81	[278.75 90.93 195.15 30.73 27.38 336.7 101.45 288.65 234.61 157.47 33.55 340.99 192.61 50.84 65.33 38.55 89.94 143.43 298.08 313.45 285.86 230.59 325.81 316.18 57. 176.16 83.05 302.41 60.7 96.47 298.66 69.49 189.57 271.58 116.26 255.72 140.24 71.5 288.12 103.75 282.36 77.19 46.51 69.18 343.34 37.71 206.29 154.35 133.46 167.41 223.69 236.44 134. 237.74 282.65 351.73 144.57 244.45 346.81 324.12 291…
	alpha (high)	153.75	[ 56.13 199.41 198.77 1.99 23.8 161.74 205.86 116.09 350.59 109.36 209.84 103.26 268.53 22.5 182.29 13.47 236.68 341.41 49.66 246.47 113. 208.01 102.37 69.84 85.12 166.52 35.31 355.64 193.45 221.64 1.1 160.29 178.19 353.41 264.32 288.08 44.89 54.73 109.21 113.71 262.99 61.43 260.52 137.47 297.95 67.65 329.91 112.66 326.35 181.99 269.68 193.7 131.65 340.53 294.07 112.83 180.9 140.7 39.88 53.61 346…
	gamma	273.85	[ 75.25 270.26 318.83 30.98 88.99 128.89 330.65 176.64 299.85 26.23 182.6 262.71 60.85 128.75 187.42 314.01 353.95 84.76 154.28 269.27 131.37 351.89 281.02 228.11 92.7 213.23 330.72 343.58 42.42 286.35 204.14 128.88 357.82 270.77 1.16 318.24 295.56 113.84 245.36 30.84 288.37 121.13 127.86 2.59 236.31 185.09 40.42 183.56 182.85 138.67 196.59 225.58 52.08 241.78 336.01 296.1 155.89 178.32 128.98 20…
2	alpha (low)	177.55	[314.78 34.86 214.09 235.18 123.59 246.32 101.5 256.27 93.57 36.05 89.91 115.7 249.21 287.75 10.87 299.57 277. 155.67 169.67 149.48 26.09 34.18 287.65 323.87 186.83 89.78 303.84 56.2 227.55 270.3 19.17 160.28 206.19 117.97 183.81 133.32 75.01 168.41 323.68 106.22 85.08 67.01 55.52 255.82 332.15 248.38 144.71 263.85 182.85 233.62 74.72 68.44 201.76 231.71 201.7 184.78 105.54 172.47 255.71 238.6 70…
	alpha (high)	261.94	[290.1 338.36 326.24 323.8 102.46 165.37 302.27 285.04 110.46 203.65 42.49 78.67 310.89 300.25 353.04 42.19 331.6 272.25 184.99 223.61 349.49 264.39 226.76 172.34 149.31 338.32 312.11 168.1 156.23 116.26 258.21 12.65 291.15 231.97 77.99 93.51 331.57 188.19 307.89 129.58 354.28 359.5 6.89 119.15 77.84 255.93 274.02 259.76 8.02 342.3 138.32 330.12 121.03 1.08 36.22 78.8 356.21 149.55 26.19 202.95 1…
	gamma	24.93	[233.64 234.92 219.3 112.21 300.03 339.43 11.68 307.05 140.92 287.35 238.58 214.6 165.54 309.3 118.83 232.08 5.45 68.13 98.84 66.86 216.98 18.08 67.32 225.2 203.54 26.71 180.11 350.41 344.19 155.15 145.74 236.44 109.89 275.62 91.65 245.02 129.41 320.41 105.83 143.97 218.01 75.57 9.42 149.99 327.73 29.51 24.07 163.83 281.44 114.08 242.8 245.39 19.45 338.8 55.14 291.93 272.41 143.77 117.42 15.73 29…
3	alpha (low)	147.18	[189.69 132.23 252.65 145.75 118.15 152.64 281.33 167.59 330.81 175.41 298.91 337.43 143.09 216.31 209.33 149.73 296.96 137.5 355.77 129.49 205.37 188.73 103.07 58.7 38.03 183.41 347.05 163.17 151.13 87.58 23.76 322.6 350.93 24.64 244.83 249.13 91.56 108.17 68.47 128.51 20.94 217.59 46.62 284.35 209.13 251.8 233.2 24.68 126.3 295.98 227.2 170.32 325.15 13.6 283.03 103.76 97.51 229.49 146.94 357.6…
	alpha (high)	160.27	[2.2848e+02 1.6021e+02 2.8625e+02 2.8192e+02 1.0590e+01 1.6367e+02 2.8778e+02 2.2525e+02 6.2050e+01 1.7890e+01 1.0413e+02 6.1650e+01 2.8166e+02 1.7964e+02 3.9790e+01 1.0660e+02 1.8414e+02 1.3850e+01 1.6617e+02 2.1380e+02 2.0343e+02 6.3360e+01 1.3345e+02 1.2328e+02 3.0190e+01 3.4300e+01 1.0444e+02 1.3704e+02 2.2850e+01 1.7877e+02 3.5743e+02 2.7580e+01 2.9420e+01 2.9038e+02 1.8353e+02 2.1755e+02 3.…
	gamma	162.92	[248.72 340.44 167.3 104.72 24.97 168.01 346.69 16.97 204.38 249.14 49.97 178.57 243.41 289.19 247.9 44.99 224.17 148.61 164.72 171.25 44.44 267.02 32.1 265.98 251.45 225.3 81.47 151.87 43.25 155.34 345.51 292.57 41.83 206.42 285.13 82.09 271.93 31.49 71.37 185.88 183.62 264.53 121.56 251.16 178.9 218.47 195.11 87.65 289.7 168.58 348.21 250.78 8.13 59.43 295.58 104.11 22.89 343.6 157. 5.93 199.13…
4	alpha (low)	254.94	[187.51 217.01 15.12 172.22 266.19 183.76 75.78 245.48 135.53 141.06 149.21 311.54 330.62 164.89 114.58 33.74 257.04 220.15 309.09 288.86 259.53 112.17 317.39 264.61 232.85 258.46 69.06 95.29 44.34 64.24 309.52 16.06 319.27 101.3 50.12 77.53 159.11 41.65 58.67 179.44 236.3 17.4 88.08 146.6 259.96 167.86 117.03 185.08 278.94 11.98 3.75 259.58 195.76 333.05 255.25 345.56 342.06 46.4 181.35 241.8 97…
	alpha (high)	13.5	[ 78.16 252.32 71.36 100.27 210.81 181.43 242.2 182.22 238.87 284.91 97.08 69.83 223.72 345.14 222.59 120.49 114.41 233.38 246.71 174.92 261.42 153.41 73.75 296.42 358.93 335.32 105.45 91.5 20.55 333.03 98.02 345.61 21.62 159.75 269.39 322.29 354.89 68.31 320.7 242.68 284.62 21.43 219.5 8.03 217.11 166.95 97.97 145.79 221.41 219.72 92.22 331.05 163.3 91.5 103.64 338.16 47.15 35.23 12.04 178.5 110…
	gamma	45.38	[327.77 317.96 137.99 85.13 340.09 320.09 312.51 10. 52.33 114.53 289.09 145.93 62.98 242.1 164.99 200.04 273.45 271.3 280.06 342.69 191.63 198.2 127.23 26.45 113.57 230.37 250.57 223.74 91.19 18.97 162.04 343.21 328.45 103.18 298.81 214.91 31.69 246.14 249.97 246.2 118.83 107.18 2.43 122.54 130.24 63.86 159.62 286.77 101.73 85.08 351.1 107.37 102.85 104.31 74.79 181.08 17.49 307.77 204.17 176.92…
5	alpha (low)	139.97	[108.38 190.51 322.32 279.1 11.72 269.98 76.47 357.33 359.68 24.58 112.76 333.71 324.24 266.73 168.89 242.66 30.38 75.18 155.99 49.66 108.39 320.32 87.04 3.13 254.7 145.99 300.23 237.03 198.16 172.62 325.87 134.59 267.35 180.58 186.77 357.67 66.01 138.21 4. 65.52 176.57 211.12 333.98 165.23 77.8 9.48 195.51 84.91 285.38 244.54 323.89 317.05 334.22 358.22 73.82 226.28 54.97 280.7 139.26 35.46 44.6…
	alpha (high)	163.04	[268. 79.53 223.59 358.69 232.46 117.39 146.53 28.4 190.93 161.97 77.78 179.8 351.25 227.37 284.01 20.55 178.63 301.9 346.45 146.6 209.45 140.36 80.86 205.81 279.14 31.23 9.71 28.74 176.18 245.94 107.1 7.94 237.36 52.41 73.17 42.52 14.54 53.4 345.2 96.35 349.04 25.88 318.49 16.7 160.58 34.86 44.54 303.13 293.17 297.83 158.19 329.81 191.05 356.72 322.77 70.15 189.88 244.21 240.13 252.08 90.24 239.…
	gamma	274.9	[288.65 209.68 225.07 99.14 351.61 1.98 220.37 198.34 262.77 229.47 161.99 101.54 221.89 210.96 11.05 148.4 66. 94.62 25.49 30.35 211.8 308.4 163.38 266.29 108.08 234.05 60.18 76.27 175.39 56.92 284.61 152.66 277.59 241.64 264.47 153.59 307.41 260.18 265.9 46.71 62.27 288.07 120.06 119.97 59.34 26.11 270.35 196.96 64.8 152.02 255.62 273.23 301.07 347.35 157.5 63.21 158.77 253.57 197.12 223.5 147.…
6	alpha (low)	210.24	[156.21 269.25 159.4 170.78 2.35 121.68 203.11 38.27 253.69 289.08 270.71 247.32 25.92 293.46 8.04 92.19 40.42 236.3 119.88 96.27 165.7 191.79 302.22 328.56 335.43 181.19 354.44 175.79 252.71 121.56 78.19 333.28 63.46 61.45 310.77 245. 190.79 140.12 106.02 86.4 107.86 262.62 270.17 72.97 14.17 222.28 217.13 137.21 121.36 136.66 333.05 176.58 307.85 90.06 180.61 149.57 224.69 154.82 246.85 278.25 …
	alpha (high)	334.34	[129.87 300.92 272.22 281.38 319.69 278.48 99.79 125.46 112.74 206.41 2.73 275.12 40.02 310.59 47.12 279.87 267.24 104.71 308.67 215.69 153.43 293.86 128.86 299.84 217.21 69.17 37.98 260.1 6.91 337.32 216.47 97.01 286.68 120.1 8.59 139.79 45.35 238.77 153.16 173.32 258.13 214.72 197.93 346.4 113.35 226.69 339.39 153.75 144.11 158.06 239.47 155.09 179.93 249.85 295.75 142.36 81.18 38.54 289.8 337.…
	gamma	220.25	[356.13 288.79 243.9 79.36 108.33 123.18 65.07 99.1 290.56 90.03 133.51 62.42 342.37 338.65 120.45 343.75 70.74 207.41 138.6 186.7 341.33 166.45 27.77 167.54 288.92 19.78 278.51 116.17 148.56 173.53 122.01 220.45 325.55 318.97 117.28 30.13 334.72 356.34 322.42 217.09 96.73 326.9 165.7 73.27 264.63 255.31 242.75 149.06 331.32 178.64 201.96 233.27 135.63 0.95 134.55 129.16 250.04 13.86 240.23 15.43…
7	alpha (low)	112.52	[128.01 41.44 182.64 24.6 308.66 138.36 179.1 358.12 62.96 26.32 170.17 227.5 212.48 286.53 71.91 175.43 60.89 98.52 92.45 17.33 291.53 208.06 192.09 73.58 165.35 70.65 255.43 270.24 350.25 118.51 142.35 158.13 71.17 255.11 233.2 263.46 351.28 321.59 103.77 28.54 219.16 198.31 234.41 31.81 72.64 78.16 125.73 309.08 78.7 271.38 23.67 139.84 140.54 293.01 5.26 272.03 329.75 217.91 242.26 295.06 248…
	alpha (high)	238.51	[ 9.5 75.38 113.91 64.1 27.11 134.59 221.78 187.15 141.73 166.05 304.08 246.45 42.01 219.33 21.94 55. 39.22 253.98 11.2 219.04 96.89 295.88 336.01 213.91 293.61 125.31 18.78 16.93 205.41 69.7 129.25 117.8 102.23 316.87 338.95 164.19 245.85 256.13 230.21 226.88 153.7 118.06 217.45 164.82 57.43 202.56 275.45 74.19 151.98 268.65 352.94 339.93 326.94 286.03 77.19 165.09 133.2 358.05 186.73 213.91 297…
	gamma	72.16	[211.42 325.86 307.21 6.76 199.21 219.11 175.78 64.82 8.38 67.98 146.28 289.24 83.56 178.26 148.52 287.14 114.22 282.73 18.67 323.78 331.42 158.52 231.93 244.33 99.23 161.42 290.24 61.65 243.72 122.62 22.66 133.62 141.77 162.83 212.14 91.77 189.18 283.78 305.89 327.66 291.64 30.95 50.28 313.86 92.44 106.27 316.47 303.08 92.53 104.95 93.51 350.25 54.84 43.65 142.45 227.39 142.07 206.17 49.66 354.3…
8	alpha (low)	247.93	[123.49 168.58 20.61 37.35 104.11 323.23 159.56 178.93 186.37 125.41 319.41 329.13 277.27 359.08 326.28 321.09 67.89 79.01 100.82 240.55 247.44 91.42 160.94 227.74 261.83 14.34 285.11 199.5 22.68 205.25 193.97 343.33 67.45 256.7 66.76 324.2 37.67 204.88 198.15 20.4 292.01 289.77 260.77 186.63 264.07 280.61 147.29 74.85 188.41 210.73 314.26 21.92 25.08 106.92 187.67 6.77 66.97 137.93 345.98 175.25…
	alpha (high)	297.28	[348.46 178.47 84.66 57.48 212.43 40.13 153.62 348.12 262.47 231.69 286.53 138.95 29.15 299.73 230.5 16.23 53.43 64.22 106.26 112.46 137.09 7.29 114.84 259.03 150.33 43.45 354.52 340.02 41.43 304.21 49.29 228.57 281.46 14.49 176.17 74. 202.28 113.25 275.58 260.55 132.16 59.94 249.87 256.27 140.7 239.57 96.51 108.42 323.22 192.58 28.71 318.64 206.97 41.16 22.75 331. 260.33 219.69 59.51 87.16 223.7…
	gamma	182.91	[ 16.18 134.31 132.36 311.07 107.6 37.37 343.7 76.69 353.95 47.3 197.87 188.03 62.36 104.29 328.06 310.94 199.38 345.42 87.04 257.59 334.85 179.67 347.21 118.38 220.9 208.98 128.97 243.66 294.68 31.54 350.4 264.32 144.86 226.19 129.18 69.66 4.25 178.37 0.75 330.98 78.44 76.46 328.37 183.91 2.58 225.7 193.68 232.75 332.53 251.18 15.99 356.83 157.66 254.21 344.11 210.99 313.42 37.09 73.47 261.41 84…
9	alpha (low)	317.4	[111.75 356.32 219.76 269.71 249.22 199.28 79.4 64.47 287.75 326.58 234.82 139.51 342.96 41.19 206.97 125.67 40.26 219.21 160.61 327.41 202.69 276.66 81.4 66.2 346.34 203.39 61.95 38.01 256.73 51.96 160.8 101.2 245.76 359.91 348.75 192.18 90.4 226.14 74.8 9.85 48.94 146.09 87.12 169.9 140.39 156.79 295.82 359.34 29.47 29.79 135.34 123.25 198.87 322.54 343.89 21.62 254.7 259.03 60.86 57.37 51.72 6…
	alpha (high)	343.61	[355.45 354.57 229.91 36.6 15.72 329.01 151.48 255.16 163.91 253.79 91.9 216.06 277.48 355.87 203.94 5.44 139.87 139. 61.2 194.86 2.86 46.92 159.18 134.65 291.79 223.21 249.46 237.8 318.34 26.66 160.65 70.28 324.21 117.83 63.98 213.69 137.86 37.77 79.12 339.69 43.52 313.07 78.17 188.47 351.59 30.34 321.67 220.84 64.63 150.98 288.64 229.01 41.44 58.3 320.98 117.45 325.01 317.76 183.54 226.81 349.0…
	gamma	177.61	[240.91 296.33 211.51 303.61 215.26 44.35 254.77 273.96 254.55 359.43 267.49 198.04 82.99 296.02 115.45 126.12 298.55 50.26 279.91 303.17 153.89 43.64 319.63 336.67 53.51 186.09 12.47 94.67 327.66 271.15 11.81 65.3 266.76 60.38 320.1 100.65 176.91 199.86 257.83 83.49 151.96 312.91 203.12 229.74 310.4 301.22 93.67 114.22 92.47 168.72 117.77 225.61 200.78 201.23 49.58 25.39 249.63 58.84 240.97 49.7…
10	alpha (low)	50.66	[ 74.26 292.68 232.29 172.73 206.89 183.43 280.28 283.9 0.45 355.19 130.48 164.83 39.98 149.5 344.23 253.9 135.46 188.4 149.35 147.97 169.93 51.47 88.35 76.56 151.97 201.54 260.56 72.97 79.43 235.42 271.56 202.19 351.62 348.85 261.66 348.12 182.24 307.83 59.22 322.74 335.51 252.67 266.06 95.26 266.34 221.98 4.89 261.55 253.77 235.97 219.08 308.67 302.73 291.73 116.33 76.22 298.64 11.96 87.6 83.22…
	alpha (high)	272.32	[ 16.35 324.82 275.62 142.16 357.54 237.88 160.48 278.79 156.89 309.37 338.15 91.55 134.14 220.25 317.27 229.21 283.87 50.78 49.4 48.06 325.39 60.27 162.45 300.43 101.59 348.4 84.65 317.89 284.85 147.88 1.25 248.53 20.64 131.25 245.25 332.45 170.36 240.26 208.17 55.78 238.48 52.41 129.63 213.96 9.56 238.7 33.17 100.38 40.71 322.39 169.62 320.16 6.03 70.3 147.38 198.04 293.49 63.9 86.63 284.87 81.…
	gamma	40.79	[351.39 301.49 139.73 123.31 316.52 56.88 13.29 33.37 104.85 38.49 161.49 359.33 223.17 288.18 230.13 112.73 125.09 148.44 262.31 72.58 136.29 205.81 126.86 55.19 330.67 301.44 54.88 355.47 228.64 282.13 148.7 202.63 339.43 46.88 76.58 4.57 309.09 300.69 314.6 322.67 47.08 78.37 154.15 168.31 230.08 17.3 345.14 265.93 200.03 154.15 218.7 288.31 256.75 176.68 178.94 65.93 251.01 353.46 186.23 106.…
11	alpha (low)	158.46	[271.67 277.1 160.97 150.12 20.91 330.94 6.96 313.5 273.28 199.17 263.67 332.15 192.7 106.18 110.1 251.55 205.62 16.08 317.99 21.88 138.83 88.22 293.78 187.52 121.81 232.01 122.6 183.62 34.02 108.26 272.25 299.67 165.3 133.58 223.84 120.23 85.91 83.39 260.32 67.29 68.8 120.34 14.98 70.49 251.09 230.79 47.26 350.52 229.92 186.24 160.63 118.19 3.69 247.13 275.04 236.94 74.33 192.27 326.05 177.24 13…
	alpha (high)	36.48	[292.28 157.64 343.01 262.98 278.38 99.25 85.96 233.76 207.68 116.7 148.55 91.77 42.4 313.11 6.73 128.79 103.61 349.44 220.99 137.37 1.62 170.98 312.76 200.37 36.67 39.59 312.36 37.26 328.68 192.3 148.01 5.54 91.55 352.56 296.59 45.02 30.85 210.44 29.3 201.64 301.13 219.39 27.35 115.41 264.92 224.1 52.32 17.04 351.26 15.55 239.5 9.13 174.05 345.92 256.93 196.5 321.26 34.48 358.64 245.94 161.86 26…
	gamma	89.43	[318.52 326.4 289.36 348.91 257.96 345.58 192.25 164.25 335.46 237.94 6.05 297.17 265.21 3.2 151.14 249.73 269.25 333.07 116.98 118.01 70.99 109.33 343.01 65.79 9.59 235.14 183.77 246.98 68.33 312.56 124.03 126.59 102.02 42.32 31.55 2.43 299.21 224.97 274.77 2.16 189.29 335.34 258.47 108.91 21.09 281.09 243.28 101.23 63.61 165.21 154.53 75.04 200.5 53.65 302.67 58.03 99.92 66.56 213.41 101.22 69.…
12	alpha (low)	255.91	[198.61 103.5 156.02 203.1 313.92 40.82 309.48 217.52 96.41 42.33 273.86 263.37 98.64 245.86 144.63 50.2 168.94 63.15 210.66 249.7 219.46 58.24 334.11 311.13 201.42 187.88 202.67 27.18 76.04 18.02 357.31 342.02 42.49 240.16 105.63 350.44 302.2 135.48 346.76 157.12 154.41 334.78 326.53 113.85 142.9 282.59 88.95 85.7 16.76 111.9 29.42 13.4 202.29 278.31 269.26 198.54 92.36 129.95 270.67 355.71 99.3…
	alpha (high)	358.59	[201.74 275.28 256.6 80.91 102.31 121.72 18.9 319.71 68.98 354.16 239.63 100.51 178.75 332.63 98.03 14.4 226.48 10.57 210.76 287.03 138.06 356.56 177.96 99.98 228.97 166.35 326.37 336.16 216.3 26.42 10.54 256.51 43.25 274.41 56.89 78.13 200.34 159.85 44.34 156.32 143.14 160.81 55.88 30.22 274.63 178.01 356.52 200.42 146.12 50.42 147.15 22.27 203.12 6.31 207.4 200.81 210.94 36.96 288.15 261.22 353…
	gamma	187.96	[ 43.42 101.67 150.6 341.94 206.99 130.4 178.2 121.48 335.72 120.52 49.29 282.28 270.16 56.43 12.99 261.9 323.06 358.49 354.98 55.61 17.97 266.5 40.75 63.17 219.36 291.46 235.04 279.62 0.63 326.62 206.69 258.17 245.23 216.13 113.62 65.11 213.81 123.18 311.97 197.62 219.17 222.98 12.48 141.53 169.81 107.19 121.64 167.43 212.55 243.92 51.31 111.17 159.85 37.91 99.95 204.88 152.36 357.62 180.22 64.1…
13	alpha (low)	280.16	[4.9880e+01 1.1329e+02 1.1063e+02 2.4960e+01 8.4990e+01 2.1659e+02 2.7643e+02 1.7769e+02 4.3600e+01 1.4811e+02 9.8600e+01 1.7518e+02 2.6774e+02 7.2490e+01 1.6610e+02 1.8195e+02 2.9683e+02 8.7510e+01 5.2040e+01 8.6440e+01 1.9461e+02 1.9434e+02 1.0603e+02 6.5690e+01 2.1491e+02 3.7020e+01 3.4964e+02 1.7000e-01 3.1799e+02 2.1253e+02 2.8533e+02 3.1728e+02 8.5280e+01 3.5549e+02 1.1421e+02 3.2132e+02 2.…
	alpha (high)	136.87	[105.85 147.74 32.1 188.96 166.74 293.35 328.18 153.74 351.36 277.69 162.85 241.89 340.45 31.16 329.28 214.72 265.23 145.15 0.46 27.12 288.13 263.18 323.94 84.82 296.65 195.12 142.73 93.09 250.3 24.84 11.82 238.38 84.1 248.71 139.37 331.49 328.8 72.68 317.54 109.57 157.5 159.68 96.89 126.21 159.75 46.81 157.62 265.84 138.7 267.48 299.81 65.5 108.97 58.89 87.99 139.6 94.86 238.9 177.91 223.18 180.…
	gamma	345.58	[2.1708e+02 3.5404e+02 2.1768e+02 8.1900e+00 1.2437e+02 1.0131e+02 2.4343e+02 2.4150e+01 2.6167e+02 5.0750e+01 1.0624e+02 3.5360e+02 2.6766e+02 1.2070e+01 1.4405e+02 1.9942e+02 2.0150e+02 1.0890e+01 1.1440e+02 1.4638e+02 2.6705e+02 9.5600e+00 2.4372e+02 2.0210e+02 1.9259e+02 8.5470e+01 1.3615e+02 2.8121e+02 1.8609e+02 7.3700e+01 2.8650e+02 1.6207e+02 4.8140e+01 1.2329e+02 9.6300e+01 1.9536e+02 1.…
14	alpha (low)	114.71	[145.38 11.66 288.54 161.37 243.58 184.78 172.56 301.88 318.18 88.25 135.04 205.28 329.97 216.39 302.17 76.7 41.4 8.53 163.39 264. 126.77 313.59 150.8 292.98 62.56 146.35 80.63 76.98 267.39 274.89 245.77 56.23 107.63 263.87 183.97 239.33 108.22 237.96 152.59 108.22 28.78 255.65 49.79 25.79 35.42 288.94 276.22 122.78 55.9 262.28 338.54 240.43 317.05 190.73 189.15 336.57 280.34 325.17 81.24 290.37 …
	alpha (high)	100.83	[132.48 253.37 313.88 266.59 192.92 213.88 170.09 64.16 180.64 138.35 5.12 99.35 285.6 122.03 311.82 308.52 56.57 338.84 222.67 279.48 195.71 102.36 231.56 226.78 214.83 237.16 48.49 352.44 201.94 70.99 5.29 33.06 122.92 97.13 81.1 151.41 302.75 216.05 192.83 235.23 166.3 111.66 311.07 351.52 206.31 358.13 338.63 192.81 94.94 225.76 98.63 345.6 8.46 169.93 172.7 166.22 147.51 43.31 236.43 244.28 …
	gamma	344.09	[158.06 35.28 16.13 343.01 194.85 253.45 314.9 120.5 50.16 79.74 184.38 171.46 137.06 13.65 168.16 2.08 191.25 138.49 92.18 203.53 203.69 228.6 206.84 107.18 295.47 110.49 89.62 320.19 45.25 213.5 336.07 243.31 4.99 166.56 34.36 147.37 129.39 98.76 238.32 302.24 188.82 317.03 255.92 7.35 352.96 130.06 289.88 155.34 166.94 104.53 177.49 12.6 135.19 115.86 202.21 246.62 266.47 329.23 61.69 57.69 20…
15	alpha (low)	132.38	[167.65 200.19 283.53 57.53 275.86 228.14 90.85 321.02 200.27 142.98 217.24 68.34 48.68 24.08 223.91 326.41 263.05 194.84 293.99 158.26 167.19 65.81 286.32 105.77 163.82 228.31 340.82 248.95 146.45 44.89 353.53 110.7 326.61 184.78 29.21 335.64 20.94 356.19 195.87 206.77 110.94 44.32 342.48 289.84 319.75 59.23 109.86 285.08 316.84 343.34 123.14 184.69 81.79 105.06 291.87 274.15 64.9 257.14 259.77 …
	alpha (high)	304.38	[128.98 314.49 286.65 218.09 153.37 36.63 111.14 185.23 271.01 214.99 224.27 36.28 268.88 42.92 290.51 197.42 52.33 263.17 222.84 190.41 314.32 209.93 213.94 135.85 125.21 303.39 77.17 198.1 167.6 332.21 212.84 127.48 135.62 115.26 191.12 28.86 328.65 118.91 245.57 99.34 19.22 117.84 300.74 18.5 132.69 95.42 253.84 57.42 279.21 286.62 240.77 356.67 359.34 186.96 102.2 116.63 67. 285.8 325.3 238.4…
	gamma	13.09	[ 54.69 246.58 94.99 258.24 221.06 28.33 133.11 50.25 336.28 39.57 65.33 56.86 218.71 128.04 312.57 137.06 211.28 113.13 235.72 229.52 64.11 182.39 313.01 216.9 83.24 298.42 264.81 158.11 296.36 241.95 64.94 0.59 221.09 115.44 340.86 137.01 102.03 228.69 63.07 45.8 134.11 42.17 4.62 21.7 4.15 265.38 247.28 50.49 225.46 175.13 275.43 301.56 310.66 223.1 71.04 353.22 125.96 285.83 85.82 155.82 321.…
16	alpha (low)	179.26	[204.03 246.5 319. 264.51 315.91 128.36 5.27 272.86 98.14 59.85 311.39 42.42 254.04 344.69 100.37 356.06 102.42 171. 282.34 8.68 304.66 262.29 182.04 110.5 1.5 253.73 286.67 290.68 269.45 173.01 291.36 207.64 66.02 169.41 33.28 233.96 148.09 346.61 117.18 143.07 167.81 277.97 277.51 283.76 140.03 45.06 74.11 238.22 229.32 323.23 292.45 259.13 327.95 112.93 237. 250.53 354.76 156.61 32.53 310.31 2…
	alpha (high)	247.39	[287.21 190.46 49.42 134.74 354.24 155.58 213.73 31.75 54.71 35.64 44.99 59.28 74.4 39.79 180.3 109.2 268.51 269.12 130.32 43.31 186.33 303.69 216.53 51.96 281.76 303.72 16.42 248.24 67.99 253.65 357.84 322.23 190.26 192.01 125.69 358.32 254.39 39.12 15.48 52.3 257.65 8.63 50. 120.29 188.43 279.4 192.27 144.71 286.38 163.96 317.28 134.93 272.93 205.73 28.44 332.86 106.44 224.58 71.96 163.35 159.9…
	gamma	98.15	[1.7402e+02 1.6238e+02 1.9552e+02 1.7909e+02 3.0706e+02 3.3338e+02 5.2480e+01 3.5699e+02 9.1100e+01 1.4738e+02 1.0579e+02 1.3116e+02 3.5579e+02 1.6648e+02 2.6020e+02 3.0005e+02 3.2236e+02 3.3007e+02 1.3549e+02 3.2300e+01 1.2379e+02 2.7711e+02 1.4740e+02 1.9997e+02 2.3221e+02 2.0332e+02 3.8980e+01 3.4547e+02 2.8024e+02 2.8497e+02 6.3460e+01 3.5839e+02 1.8863e+02 3.4280e+01 2.2187e+02 1.5434e+02 1.…
17	alpha (low)	78.31	[ 40.64 151.32 156.28 23.43 216.38 142.69 89.22 147.77 90.05 20.44 142.55 213.74 257.36 305.93 315.49 122.36 350.51 85.13 21.48 245.26 160.75 358.47 300.04 65.27 53.54 294.3 234.44 235.5 26.9 119.8 128.04 307.93 215.76 291.82 183.18 85.86 257.81 303.97 216.35 66.97 334.08 78.09 275.25 259.73 131.34 24.88 73.84 53.59 275.39 216.31 134.95 349.99 261.41 20.47 139.91 20.14 346.63 345.36 253.34 77.5 9…
	alpha (high)	63.81	[ 9.63 124.82 153.35 248.75 198.87 209.83 133.25 106.8 151.06 18.23 53.63 295.22 197.42 283.1 123.89 128. 331.98 155.74 300.59 190.68 211.82 239.4 317.45 30.2 341.46 173.96 352.89 22.13 216.38 19.93 262.51 56.53 257.91 264.21 131.27 52.26 219.95 320.47 318.39 235.1 73.85 311.14 41.36 24.69 249.86 214.12 93.28 99.96 6.71 226.61 80.47 180.58 337.13 284.65 72.07 84.32 278.92 258.28 269.81 209.81 344…
	gamma	277.35	[ 33.81 254.43 67.68 197.1 116.89 283.65 336.18 147.7 252.76 119.03 64.5 123.97 207.65 90.35 223.69 91.97 3.85 278.98 323.32 333.32 126.74 272.29 273.83 249.03 298.23 199.76 96.64 277.71 250.57 291.81 181.04 63.3 42.39 284.54 29.19 172.55 239.47 252.33 36.06 272.8 359.5 305.94 187.83 333.52 14.29 326.9 175.51 247.17 94.95 330.88 97.67 178.73 199.53 85.58 164.35 206.1 309.61 30.43 310.66 265.92 10…
18	alpha (low)	132.22	[148.47 230.82 173.35 284.52 243.32 106.5 357.09 201.02 332.19 323.94 71.92 183.46 133.01 214.54 113.62 312.14 286. 102.46 206.39 103.93 143.31 277.24 201.86 98.83 320.12 55.52 92.09 38.11 308.08 20.16 283.24 334.07 131.95 109.6 231.87 205.83 193.35 159.78 114.01 161.24 16.03 11.16 8.96 292.8 116.98 310.62 205.06 270.67 96.29 22.57 187.26 165.22 208.52 304.72 107.4 114.51 58.17 294.33 317.63 195.…
	alpha (high)	205.25	[186.27 253.43 330.79 120.52 11.3 236.16 120.07 298.39 127.78 270.43 321.16 342. 190.78 222.35 206.24 35.7 352.8 189.83 119.28 90.53 45.69 170.43 179.67 68.26 117.83 159.84 1.38 14.94 275.15 289.46 253.57 282.01 325.1 286.42 267.52 85.25 202.66 97.22 149.77 352.65 309.24 64.97 321.94 322.28 312.1 45.47 69.35 87.83 13.91 52.32 202.69 262.24 171.1 350.14 104.37 260.92 9.87 115.62 221.13 208.47 120.…
	gamma	191.37	[1.0574e+02 3.2031e+02 2.3680e+01 3.3580e+02 2.1676e+02 2.7089e+02 2.7400e+01 1.4299e+02 1.6781e+02 1.0203e+02 3.1310e+02 3.1075e+02 3.4567e+02 1.4794e+02 1.3215e+02 5.4910e+01 1.0468e+02 2.4946e+02 2.4792e+02 3.2210e+02 2.9495e+02 1.5845e+02 2.7460e+01 2.6182e+02 2.2638e+02 2.6500e+01 1.8268e+02 2.6628e+02 6.5400e+01 2.1591e+02 7.6750e+01 1.3260e+02 3.0634e+02 1.1125e+02 5.4590e+01 1.6713e+02 3.…
19	alpha (low)	200.68	[325.25 320.56 109.01 255.92 157.56 357.57 10.96 49.89 354.25 340.39 123.45 18.81 266.36 212.73 100.36 182.69 211.36 179.8 137.96 296.7 96.65 2.84 1.54 231.33 92.14 32.83 40. 64.69 306.19 148.19 78.77 70.71 325.91 332.81 89.98 309.86 175.26 124.21 288.11 310.63 78.42 146.88 154.37 229.5 298.67 263.57 200.26 229.27 145.14 173.19 104.22 72.33 246.61 336.97 184.24 19.26 59.45 144.62 157.57 138.19 24…
	alpha (high)	310.26	[226.91 32.69 215.37 231.74 170.68 29.13 81.62 332.9 309.09 213.7 275.37 215. 315.62 314.97 77.33 149.68 303.62 331.91 239.32 316.48 25.29 7.48 325.29 207.16 95.12 124.87 67.85 94.67 328.96 133.28 215.44 123.45 269.49 142.16 308.32 105.81 329.09 7.06 286.63 157.67 200.64 186.79 110.79 267.97 345.81 126.22 332.49 94.41 211.12 85.15 155.86 237.97 116.82 36.42 185.3 324.82 139.89 247.14 246.34 345.2…
	gamma	191.71	[ 42.91 30.34 90.1 124.51 36.77 248.86 121.85 226.2 46.98 63.64 235.24 47.36 122.55 205.49 283.73 188.72 301.92 70.72 146.57 244.04 98.61 303.86 18.3 117.91 220.69 238.88 171.83 185.24 342.25 77.24 254.12 339.61 84.14 163.48 2.56 159.48 307.82 179.6 204.31 194.14 240.03 177.79 178.12 221.67 357.15 309.31 30.27 318.18 140.2 226.99 48.98 264.18 56.81 118.73 99.24 334.85 140.97 225.53 116.35 290.7 2…
20	alpha (low)	136.97	[235.41 319.08 40.38 91.82 25.19 340.62 33.36 235.25 242.54 302.81 309.58 234.47 198.96 222.83 324.5 159.51 103.36 2.04 136.69 33.49 165.05 290.77 205.14 94.87 355.64 241.17 128.8 74.08 335.85 280.22 359.12 86.06 155.44 172.98 192.58 6.16 68.85 50.9 164.56 209.77 181.13 196.51 14.89 190.83 256.41 34.66 320.26 351.36 268.31 343.86 40.49 348.89 144.37 115. 49.22 189.07 163.93 267.62 95.02 290.22 21…
	alpha (high)	221.16	[297.41 175.09 84.1 284.65 272.82 14.21 45.77 7.13 302.45 346.54 30.05 270.64 129.43 227.64 203.59 30.77 286.02 40.34 324.44 76.52 55.43 89.37 143.55 50.05 48.7 228.79 28.66 354.7 269.21 186.05 286.29 319.02 66.21 192.19 319.63 124.15 249.36 164.08 180.1 354.05 185.38 131.21 197.42 214.33 339.23 29.51 110.3 157.14 269.01 325.09 47.84 329.43 129.28 228.88 40.75 120.51 285.5 225.03 196.58 181.35 15…
	gamma	54.81	[266.69 260.36 222.51 347.92 298.86 56.2 47.42 159.46 74.66 81.53 118.32 36.47 141.01 312.01 204.69 57.69 288.01 248. 306.4 198.38 167.65 273.42 113.39 259.53 143.62 258.4 344.66 155.1 316.24 295.87 178.08 37.9 231.51 304.78 173.12 243.66 105.46 197.57 62.14 294.93 269.7 351.88 58.13 232.54 107.09 279.01 45.93 123.18 4.9 52.33 303.05 147.7 158.88 64.29 32.87 320.49 112.19 76.11 193.46 257.07 240.…
21	alpha (low)	130.27	[257.55 94.11 256.99 2.08 244.58 11.5 289.4 51.53 228.12 76.23 264.68 208.09 345.4 144.43 353.2 308.48 169.56 54.64 51.93 313.79 287.69 232.79 118.99 14.79 280.8 109.01 239.13 129.69 226.72 257.09 147.14 321.65 33.72 98.89 177.97 108.13 352.67 281.06 78. 311.54 20.98 206.7 242.76 28.88 90.19 306.36 304.88 167.86 200.57 332.15 55.28 148.61 14.6 49.99 183.15 143.36 83.52 277.91 180.79 24.1 188.17 2…
	alpha (high)	156.78	[199.08 179.28 66.44 113.41 302.57 248.58 305.44 101.19 164.78 126.59 349.76 178.56 120.1 156.28 258.06 124.32 137.77 264.02 202.36 326.18 186.87 102.12 320.03 64.27 327.81 309.48 41.66 250.24 18.41 117.06 10.07 136.31 354.68 117.27 136.73 277.25 62.32 357.66 296.27 95.21 30.47 168.49 79.82 343.83 313.89 133.24 330.88 356.53 291.65 309.17 177.81 183.68 50.11 154.5 219.12 265.12 151.46 154.65 166.…
	gamma	152.29	[178.56 86.91 172.42 168.9 306.14 126.6 355.7 205.98 354.06 250.11 81.97 279.01 100.07 305.42 113.19 320.9 179.05 106.23 239.19 78.39 59.27 232.3 351.24 339.45 12.31 356.83 150.55 163.45 185.57 113.18 103.14 95.97 192.35 344.63 271.86 327.45 66.58 205.03 165.91 261.65 90.46 65.65 166.94 8.58 153.54 232.09 353.77 94.62 271.22 224.3 262.71 165.03 209.64 177.42 130.37 161.76 88.14 183.19 79.33 237.8…
22	alpha (low)	58.46	[ 39.76 162.37 127.79 44.92 258.24 114.06 3.32 226.72 278.9 129.51 59.68 62.61 114.47 38.93 109.46 164.65 113.28 257.08 273.18 248.81 176.89 71.97 282.23 292.25 267.45 57.16 186.8 203.05 190.19 244.6 215.02 312.87 326.16 94.58 293.5 18.52 261.69 229.93 220.77 51.31 162.83 188.85 63.5 50.27 288.17 340.33 298.31 263.65 26.14 78.15 313.31 260.11 179.21 117.6 323.09 31.43 169.91 318.98 155.23 333.52 …
	alpha (high)	323.56	[299.18 349.95 43.8 118.22 100.59 216.44 169.5 309.58 294.38 135.2 327.45 120.19 340.83 245.49 159.97 99.72 143.77 303.31 236.26 307.85 349.75 287.71 255.17 165.24 84.08 333.6 101.45 191.81 240.9 37.82 328.52 286.77 186.77 149.39 146.75 178.03 107.91 147.85 97.5 75.9 97.62 195.25 89.41 133.42 226.47 358.63 29.66 34.2 224.52 87.84 230.24 5.12 270.73 97.25 71.51 224.11 142.58 26.93 233.05 120.89 32…
	gamma	163.19	[5.2940e+01 2.3034e+02 7.0000e-01 7.5410e+01 4.7040e+01 2.5162e+02 2.3291e+02 1.8405e+02 1.8513e+02 2.5000e-01 2.2040e+02 2.6583e+02 2.6091e+02 4.7640e+01 3.4590e+02 3.4967e+02 6.6320e+01 2.6848e+02 1.6720e+02 3.4251e+02 6.4240e+01 8.8190e+01 7.6740e+01 9.1180e+01 5.6920e+01 9.6600e+01 1.3354e+02 7.1000e+00 1.1526e+02 1.0936e+02 1.3127e+02 3.5204e+02 2.0482e+02 1.7137e+02 1.1940e+01 3.0238e+02 1.…
23	alpha (low)	172.86	[ 89.1 225.44 191.42 297.27 65.37 38.62 49.79 67. 28.89 343.61 120.7 134. 102.15 277.73 88.77 292.89 293.94 209.95 353.98 112.7 248.46 2.74 225.42 264.97 197.15 275.11 355.4 222.49 72.45 273.95 158.43 199.25 60.89 110.78 141.8 150.86 328.41 255.92 44.12 339.01 228.67 185.01 251.29 175.67 165.37 111.39 33.01 183.99 319.38 175.03 232.83 339.68 154.75 6.06 16.45 280.5 347.18 75.02 162.68 181.41 63.5…
	alpha (high)	225.91	[321.25 353.83 244.97 295.61 332.24 54.78 41.3 237.99 7.91 114.85 191.26 163. 200.9 242.24 92.14 233.98 323.75 303.16 14.06 170.83 202.17 331.97 269.09 306.59 272.51 148.54 78.66 322.53 184.26 189.88 170.03 49.57 32.39 135.4 53.35 56.55 257.77 111.13 312.63 319.78 224.77 292.9 224.07 246.56 30.8 354.98 162.15 193.16 92.12 282.64 291.62 133.31 179.16 58.23 157.14 58.2 55.17 131.72 169.28 91.33 233…
	gamma	353.17	[309.6 337.99 261.69 127.49 164.58 78.08 258. 206.37 306.21 106.72 103.29 211.54 348.09 61.63 338.14 215.21 232.83 119.74 138.92 274.98 22.9 107.42 9.8 59.62 302.85 166.43 95.63 29.46 325.97 341.97 305.43 156.63 21.88 216.5 253.7 114.92 227.82 13.08 220.94 331.56 77.36 21.41 112.12 224.25 234.19 201.63 204.07 170.57 125.06 91.03 183.64 266.74 76.43 219.72 271.42 303.83 188.83 262.09 62.74 7.1 113…
24	alpha (low)	235.46	[359.65 52.03 258.31 84.34 257.86 48.95 310.55 257.96 204.63 19.37 200.45 183.3 313.69 39.41 91.75 125.46 36.11 200.56 117.37 41.96 287.77 232.27 181.07 77.87 353.26 315.77 142.94 248.78 252.6 310.02 149.64 24.73 5.65 340.43 249.02 45.86 178.99 79.27 319.41 94.75 356.58 11.17 184.17 260.3 129. 168.02 348.94 83.77 219.56 231.76 231.57 352.16 257.11 133.31 249.83 142.47 143.34 131.36 84.15 164.71 2…
	alpha (high)	227.35	[160.64 246.51 38.05 190.36 325.3 249.48 223.76 168.23 322.56 23.18 295.13 278.68 285.8 175.57 92.38 169. 30.03 294.03 248.81 312.29 281.33 302.46 166.76 331.98 10.52 32.7 16.44 264.7 354.27 144.41 165.67 334.26 138.66 320.7 107.13 222.63 237.7 286.54 200.34 162.48 75.77 134.02 174.91 235.92 194.36 94.19 334.84 56.76 254.66 260.96 312.37 18.53 129.32 35.9 16.9 310.71 84.94 58.56 213.36 8.86 84.34…
	gamma	283.89	[281.68 17.3 303.58 234.9 216.82 160.73 140.05 38.05 20.25 52.97 302.44 253.01 213.23 122.58 137.07 163.13 55.73 223.42 100.46 61.97 29.96 215.56 192.71 152.73 286.67 72.38 275.6 52.41 245.95 121.96 276.81 5.93 31.79 26.11 85.1 334.13 11.35 349.61 217.9 248.46 58.62 109.51 231.89 106.74 221.96 335.33 295.84 189.81 236.08 268.05 227.94 144.36 283.77 249.6 243.16 5.78 247.09 245.13 348.18 186.69 22…
25	alpha (low)	23.35	[248.24 173.57 114.29 144.68 42.42 293.12 37.85 134.48 63.38 343.81 155.42 224.81 186.03 268.98 251.3 177. 124.26 80.32 172.8 47.3 180.59 166.88 86.48 153.97 233.34 54.96 66.77 43.29 81.74 259.01 59.35 177.25 270.03 47.41 232.64 119.21 37.35 115.46 115.57 146.39 188.11 215.34 331.86 64.76 355.68 208.81 40.92 320.5 351.57 236.85 262.84 234.67 350.7 149.3 326.87 90.01 272.22 232.7 58.52 54.99 222.8…
	alpha (high)	105.59	[281.69 31.02 352. 279.49 118.34 52.71 246.79 68.31 268.83 210.12 69.9 137.26 187.52 283.24 49.14 108.45 230.47 105.43 308.36 312.89 83.75 259.81 110.54 238.14 345.91 120.96 35.94 9.44 90.46 235.9 4.84 198.7 298.93 144.24 25.9 353.54 160.56 189.42 195.45 219.94 47.98 323.6 270.17 27.78 252.28 326.16 308.48 176.77 129.47 278.39 88.64 189.71 97.19 261.41 335.04 239.69 185.46 106.24 335.28 326.22 25…
	gamma	334.29	[227.56 34.48 299.64 133.81 232.37 1.7 50.89 89.58 132.03 119.92 96.13 194.12 153.36 221.75 331.72 76.02 249.9 263.48 350.63 311.37 21.82 218.56 67.13 210.64 343.93 157.97 154.1 323.24 24.77 249.07 186.87 227.03 204.09 189.83 6.52 31.2 86.69 62.5 152.32 22.39 58.39 190.98 191.03 79.43 118.54 243.71 144.06 257.34 43.85 354.51 248.07 115.62 286.92 55.67 37.3 286.58 202.37 39. 8.4 86.48 157.4 252.81…
26	alpha (low)	296.89	[ 59.18 291.74 322.5 300.12 33.43 132.28 202.13 159.94 344.05 236.31 286.38 44.59 231.08 85.91 299.21 175.81 340.09 42.74 151.18 176.15 110.78 169.28 95.06 120.02 153.24 28.13 177.17 332.5 134.77 235.19 302.86 148.31 264.03 168.35 129.18 239.27 135.77 281.52 88.62 81.05 37.52 122.53 93.37 251.63 104.92 27.76 27.37 196.58 259.96 104.62 278.22 280.65 15.39 194.77 161.67 305.3 37.49 192.15 254.49 19…
	alpha (high)	56.83	[ 8.22 222.95 310.23 164.1 100.87 161.88 167.07 67.32 226.86 143.9 359.51 20.95 215.89 261.25 243.51 103.94 318.83 179.81 144.81 118.99 356.56 280.81 128.34 41.08 190.36 68.71 227.13 69.85 16.2 47.61 342.53 357.99 290.17 183.48 25.61 100.7 222.7 210.69 64.34 149.63 310.62 250.05 40.03 4.24 70.03 138.24 47.74 61.8 100.75 167.82 340.6 54.73 163.48 131.43 138.34 302.34 294.99 243.08 155.91 307.8 267…
	gamma	307.19	[297.35 128.79 95.33 273.38 353.85 47.68 294.15 249.11 339.47 244.61 268.96 190.55 249.25 165.76 120.81 56.08 233.06 16.06 239.59 15.51 202.45 157.66 109.51 46.94 128.74 117.35 262.61 284.21 114.82 308.58 281.27 302.15 343.46 158.16 318.82 3.4 183.67 349.54 149.57 316.41 128.67 69.26 288.87 299.8 99.69 294.14 317.23 271.45 4.93 141.83 151.34 180.14 242.61 134.03 122.69 356.73 265.8 145.65 89.17 9…

## Sheet: patients_S151_target
Subject number	Band	Evoked phase (º)	Induced phase (º)
1	alpha (low)	327.11	[301.39 78.76 125.48 25.13 261.03 140.71 332.22 231.47 158.51 65.5 231.6 164.04 6.17 201.87 119.78 179.27 114.71 185.16 229.42 90.6 333.96 52.82 285.36 201.57 171.38 80.74 167.34 266.82 250.33 214.62 244.77 315.71 304.59 249.18 327.64 13.3 37.28 97.33 162.6 52.85 225.27 171.29 151.1 150.44 215. 232.31 178.13 67.96 300.67 301.32 155.55 147.16 217.29 297.2 189.95 238.82 81.47 76.64 206.15 298.48 32…
	alpha (high)	37.67	[168.76 186.64 314.1 239.16 322.69 348.66 66.91 244.46 91.22 188.82 266.76 97.36 265.74 162.95 323.82 248.24 22.9 82.54 166.05 165.37 114.3 114.05 85.1 330.87 114.82 244.35 245.14 258.12 22.11 353.62 306.14 143.42 7.19 330.1 29.08 174.06 339.52 92.24 330.18 197.84 307.78 303.6 61.2 116.71 234.93 240.93 110.8 87.07 138.66 249.9 49.36 128.19 208.92 353.87 133.93 295.46 277.35 81.67 37.09 206.62 288…
	gamma	85.45	[310.56 359.99 358.28 144.73 62.56 158.13 157.35 220.54 211.28 208.46 359.78 21.92 261.62 100.35 20.59 92.79 136.54 53.9 294.36 271.7 238.44 174.63 211.15 20.03 70.25 2.03 74.02 299.15 276.17 316.33 323.22 351.95 121.87 235.07 276.06 74.46 274.84 187.74 46.92 4.8 230.12 303.84 333.5 23.3 33.45 57.45 153.27 57.2 126.34 155.1 338.34 120.51 235.14 322.55 92.94 299.26 212.52 246.69 199.65 163.95 22.4…
2	alpha (low)	229.03	[ 39.3 336.82 33.61 15.51 99.85 297.3 140.93 238.22 196.45 136.23 38.5 131.2 89.35 216.01 219.45 216.04 176.77 124.13 35.73 220.82 355.99 14.73 65.69 199.27 133.17 326.4 167.36 303.86 230.77 71.05 128.54 180.74 327.13 7.52 236.4 162.45 232.3 234.05 220.79 227.61 322.31 168.74 354.81 168.8 176.5 255.86 345.17 159.39 212.89 263.58 216.33 340.52 341.82 332.69 164.38 47.01 314.86 8.9 103.57 188.2 56.…
	alpha (high)	334.96	[ 13.35 173.55 224.45 263.24 180.27 64.83 234.67 329.14 79.94 88.26 298.54 100.88 265.81 121.52 109.22 115.92 103.18 61.67 99.26 94.82 294.28 350.05 260.9 64.58 274.08 178.81 267.29 245.66 127.13 348.76 88.98 104.46 330.47 43.52 210.77 274.15 267.49 232.39 257.78 223. 15.85 151.85 344.15 29.28 70.38 254.05 30.54 85.98 241.2 316.5 154.89 291.63 111.07 310.97 181.6 249.73 181.27 17.65 259.03 236.61…
	gamma	359.1	[1.2383e+02 3.4511e+02 2.2860e+02 1.9585e+02 2.6551e+02 1.3901e+02 1.0895e+02 6.5540e+01 2.7611e+02 3.1917e+02 1.4861e+02 2.8234e+02 1.4800e+02 3.1116e+02 1.1180e+01 2.7606e+02 3.3980e+02 7.3090e+01 1.1700e+02 2.1932e+02 3.0866e+02 1.3324e+02 1.4888e+02 8.5760e+01 8.1940e+01 1.7684e+02 2.0053e+02 1.5212e+02 3.0910e+02 2.9265e+02 2.3659e+02 2.8355e+02 1.4995e+02 1.7982e+02 1.8544e+02 5.1500e+00 2.…
3	alpha (low)	187.43	[ 48.74 224.58 222.01 204.27 149.39 188.63 315.57 199.19 237.98 92.6 125.94 53.75 291.25 129.51 28.33 72.32 242.26 321.42 119.46 177.63 104.88 107.91 97.41 46.12 293.74 99.59 185.97 30.77 76.14 284.42 279.19 24.17 251.38 258.98 263.13 316.58 318.49 273.17 129.37 33.86 277.07 164.78 81.31 37. 55.29 326.92 154.59 144.65 285.1 264.76 347.03 299.84 227.49 335.5 248. 112.75 179.32 1.88 32.78 273.19 12…
	alpha (high)	222.57	[292.74 124.09 169.63 342.75 93.65 239.91 278.66 81.72 2.12 235.34 26.55 252.44 90.03 59.72 67.89 41.11 160.55 194.3 355.67 358.81 298.57 14.2 150.22 336.7 328.5 201.34 2.49 96.72 218.33 65.92 241.43 319.2 223.88 267.77 251.49 2.84 346.88 226.51 32.13 297.35 7.84 316.03 125.21 252.21 8.37 17.94 32.31 306.33 318.95 270.52 250.14 40.98 103.8 80.7 222.06 349.72 43.75 61.68 26.75 267.36 212.78 95.48 …
	gamma	141.14	[115.37 247.45 142.9 238.39 251.42 327.41 166.13 61.03 239.9 158.52 114.15 150.34 187.44 104.15 254.75 66.55 31.41 27.47 172.83 51.13 124.57 288.32 202.77 166.18 201.34 132.19 6.77 207.26 308.94 257.69 53.57 27.14 139.06 193.64 242.47 300.23 142.65 285.53 3.4 57.21 100.4 120.89 278.69 149.87 281.04 106.09 110.83 316.13 337.74 94.47 221.59 329.88 309.64 50.38 313.55 346.77 40.43 277.18 323.05 72.6…
4	alpha (low)	293.7	[ 86.44 203.51 322.39 226.67 148.05 37.17 45.49 236.05 34.34 293.27 60.39 184.61 356.1 150.28 193.49 265.81 32.77 152.64 355.08 325.07 35.17 194.75 155.7 298.82 143.13 253.58 2.26 233.82 336.41 150.93 321.25 111.16 217.57 268.1 170.82 314.86 291.17 275.53 198.87 57.73 239.75 133.03 259.71 172.71 286.39 30.31 129.35 351.63 170.7 308.14 2.93 96.3 223.18 284.38 328.33 198.61 287.8 170.76 40.68 159.9…
	alpha (high)	9.81	[223.5 250.89 266.6 216.5 165.12 124.91 322.88 149.65 102.99 256.11 150.03 96.46 132.64 148.02 0.68 171.59 79.02 209.88 31.5 301.22 87.35 98.83 222.28 131.19 212.38 323.94 275.04 168.27 217.06 171.28 338.72 248.65 237.97 170.67 178.82 124.87 215.55 216.43 328.56 348.63 221.13 98.89 214.49 16.45 303.1 318.09 311.05 159.7 117.01 88.25 28.66 54.71 50.59 24.31 290.17 121.47 327.89 109.25 314.13 160.3…
	gamma	58.94	[ 11.74 138.86 91.96 270.34 31.34 275.77 100.57 202.46 29.82 306.34 293.01 318.27 264.78 247.82 68.98 97.08 291.03 87.7 147.38 94.42 50.28 25.79 197.52 19.18 152.4 20.27 165.49 76.33 331.14 262.22 250.54 194.28 122.47 5.45 78.04 85.52 344.92 320.9 158.97 259.63 37.05 66.11 103.17 54.79 254.3 213.3 187.61 73.29 347.28 276.94 166.7 6.37 339.51 160.93 291.41 26.26 183.13 212.2 18.61 358.33 181.96 16…
5	alpha (low)	165.28	[ 69.64 143.57 11.3 164.99 293.46 246.34 123.56 190.36 162.43 139.12 53.21 184.34 138.81 195.32 110.14 165.6 344.31 153.08 25.47 42.98 248.37 289.11 294.03 182.79 281.44 307.57 146.55 134.16 219.15 111.75 236.28 58.04 328.6 10.52 311.35 241.87 54.61 104.04 246.07 67.51 227.57 313.37 309.31 68.57 188.66 115.1 286.78 336.17 28.28 331.69 262.35 23.37 47.47 51.97 67.41 125.94 204.53 242.7 169.24 307.…
	alpha (high)	201.37	[ 3.7 150.68 263.6 148.34 57.45 309.43 300.58 201.81 126.51 92.79 113.02 245.27 357.49 84.1 294.73 279.26 121.82 253.15 249.62 166.01 23.59 20.3 51.08 145.11 269.09 317.8 340.94 218.02 160.83 160.21 31.39 336.44 150.22 279.47 142.34 332.97 302.62 52.03 250.12 151.16 343.48 19.74 72.24 130.07 9.69 207.73 216.9 90.74 279.18 280.62 282.66 284.58 3.86 101.06 263.37 321.87 279.85 105.63 156.25 77.95 1…
	gamma	350.18	[ 44.36 271.65 167.82 131.63 157.27 286.75 115.82 49.56 251.43 17.1 175.18 232.89 25.65 266.32 57.25 323.32 269.18 97.38 22.64 296.4 35.15 95.1 123.46 64.51 189.21 305.75 126.04 56.89 2.12 50.53 153.23 150.77 245.09 108.76 106.62 250.07 268.36 356.81 345.9 266.15 228.36 227.52 41.62 125.49 159.84 254.18 26.44 218.79 147.72 221.16 173.22 311.15 217.38 321.11 298.48 44.82 25.42 57. 124.46 247.58 73…
6	alpha (low)	203.29	[339.62 44.91 284.54 294.22 238.12 269.98 64.12 141.32 113.85 206.3 77.76 32.33 57.68 164.83 278.46 73.17 328.79 191.21 139.69 96.5 331.08 305.5 332.85 105.95 83.27 199.39 99.03 215.44 166.31 149.87 30.54 48.14 216.94 230.45 176.62 69.03 104.86 315.66 37.88 250.27 44.42 120.62 225.36 353.44 317.53 357.68 100.97 178.25 318.32 185.93 225.6 21.76 290.24 32.08 3.29 27.12 181.95 145.7 2.19 159.17 264.…
	alpha (high)	308.93	[136.44 103. 54.42 96.9 68.51 18.21 279.26 238.12 239.25 327.45 137.68 187.91 103.9 36.48 62.37 116.89 83.67 293.6 45.28 184.67 208.28 147.52 243.05 311.2 161.49 275.55 242.43 224.47 260.06 2.88 278.42 132.5 102.05 24.62 69.75 112.93 9.75 133.28 294.89 309.01 106.61 193.26 254.65 59.45 344.77 324.84 126.76 328.99 329.75 251.88 221.32 255.77 14.64 234.33 13.72 327.82 310.4 185.83 262.3 178.4 307.4…
	gamma	135.6	[8.9000e+00 1.2044e+02 6.7270e+01 1.6267e+02 2.7959e+02 2.0310e+02 2.8511e+02 2.5005e+02 1.9662e+02 2.8744e+02 4.5990e+01 3.5062e+02 2.1914e+02 1.0000e-02 4.3320e+01 1.0926e+02 5.8310e+01 1.2340e+02 5.9930e+01 3.4502e+02 1.9549e+02 2.9632e+02 1.4964e+02 2.5070e+01 1.9276e+02 6.7260e+01 6.9990e+01 2.2701e+02 8.7150e+01 2.0919e+02 2.2758e+02 1.7772e+02 1.9503e+02 1.6230e+02 3.5989e+02 9.1200e+00 2.…
7	alpha (low)	257.03	[358. 253. 92.11 127.17 78.46 210.91 221.29 213.05 63.36 59.75 34.63 172.16 66.13 314.61 242.3 2.12 288.76 105.33 274.01 305.19 283.01 73.28 311.11 207.64 221.66 168.82 344.28 313.99 133.22 159.03 207.04 55.78 216.04 292.79 267.77 19.95 4.65 165.09 314.27 106.65 48.43 17.51 302.36 289.74 341.23 243.32 145.76 194.71 248.22 53.07 103.24 270.66 143.72 175.1 81.55 142.52 49. 61.3 348.45 308.62 309.8 …
	alpha (high)	162.89	[ 46.58 109.51 321.73 125.21 221.39 333.68 259.85 230.68 335.09 79.8 135.89 77.65 313.34 192.99 235.09 249.93 248.58 205.28 48.76 97.27 8.49 244.02 307.22 40.81 9.82 135.55 5.45 267.64 192.45 337.26 181.27 240.91 262.92 296.64 339.34 325.57 16.58 184.43 36.97 99.83 328.38 184.86 356.93 157.68 136.4 132.32 15.54 315.88 314.37 196.16 283.51 332.31 228.4 100.46 212.05 126.75 67.26 174.55 98.71 155.1…
	gamma	87.5	[356.36 150.63 141.68 308.78 143.87 270.32 73.14 139.25 134.84 253.55 257.43 47.68 212.73 348.66 357.99 40.89 294.53 179.48 203.5 60.02 81.64 311.6 155.23 138.24 323.55 268.74 73.76 228.2 167.24 173.17 70.22 90.9 96.89 124.08 255.76 43.05 202.94 71.43 226.55 231.72 89.1 69.54 203.61 89.98 138.84 47.17 55.05 41.79 92.06 350.64 351.48 336.22 202.89 80.87 284.95 43.02 326.84 152.7 340.05 228.77 16.1…
8	alpha (low)	260.85	[144.55 96.78 138.66 273.95 97.21 216.28 34.39 209.84 6.19 315.04 262.43 156.07 246.54 33.52 247.62 240.81 25.32 251.16 191.89 119.68 152.99 201.17 57.52 23.1 180.45 1.49 273.44 26.42 244.46 170.52 230.81 238.79 236.36 39.21 109.84 142.2 192.9 108.48 357.02 125.04 301.42 75.47 325.86 130.34 43.06 210.81 55.21 150.07 240.2 336.4 333.54 302.8 114.58 250.94 30.72 340.97 299.96 94.45 161.4 290.41 299…
	alpha (high)	240.66	[108.31 252.02 325.07 5.32 170.1 233.96 172.59 19.88 9.78 64.27 149.49 241.71 35.06 52.81 108.83 201.03 288.51 323.75 117.57 231.21 116.57 46.16 312.08 31.9 17.8 351.83 336.5 115. 70. 295.94 83.51 96.37 243.45 131.55 125.33 271.06 82.76 194.96 159.25 272.29 140.37 267.07 208.88 158.72 155.27 285.15 170.75 165.54 169.97 342.37 16.56 22.68 257.37 259.07 174.23 209.24 8.78 202.14 294.18 169.48 57.72…
	gamma	101.38	[ 94.93 324.93 262.47 81.08 119.16 137.57 201.08 9.18 55.71 227.81 138.37 130.17 219.32 8.26 90.71 213.92 122.97 326.77 28.04 202. 270.08 113.56 271.59 344.91 58.33 96.89 234.76 277.28 355.34 327.92 279.19 48.43 174.15 2.22 333.39 311.69 37.52 171.56 333.59 63.43 305.66 268.94 315.92 279.56 23.68 154.06 155.19 220.57 325.88 20.22 198.86 207.38 148.46 74.96 338.17 26.37 213.31 243.3 356.02 98.83 1…
9	alpha (low)	143.64	[116.49 190.29 228.97 277.94 278.36 221.21 226.48 281.87 96.25 302.06 191.41 310.53 313.33 111.48 286.78 37.75 275.26 99.95 330.75 2.87 284.43 339.58 94.49 276.39 306.1 134.17 298.93 168.37 80.12 21.48 22.42 95.76 16.95 26.28 116.16 199.97 252.88 36.19 334.16 334.77 13.89 211.95 30.45 163.07 329.75 135.79 98.95 179.8 193.09 158.99 111.36 19.26 217.02 157.85 181.66 219.7 129.29 273.1 226.42 47. 22…
	alpha (high)	218.9	[254.89 37.85 8.34 92.93 326.73 271.17 344.98 175.4 256.23 110.13 244.07 355.66 53.16 55.18 28.79 34.76 300.98 85.7 93.25 67.19 267.46 213.95 168.34 208.21 173.73 70.33 140.11 301.38 62.35 34.28 9.89 186.86 110.89 97.7 174.09 282.46 343.69 279.24 92.74 229.99 74.32 313.6 79.14 270.72 25.1 72.76 179.18 8.34 323.12 20.54 178.3 108.13 211.23 201.47 211.12 221.62 241.3 24.25 60.66 351.02 229.58 178.5…
	gamma	303.52	[ 0.74 129.59 352.02 184.33 61.61 190.86 267.38 131.19 218.03 6.99 191.05 327.9 194.72 327.03 58.7 152.42 80.77 120. 78.01 306.53 19.84 235.22 91.76 298.14 222.59 219.48 225.11 64.22 47.07 114.12 16.25 37.12 303.68 61.92 178.06 53.23 335.68 310.36 75.71 212.29 23.45 149.62 49.72 5.8 96.23 160.84 314.59 223.33 146.64 54.57 116.88 79.12 222.72 199.9 280. 70.57 77.3 161.84 145.58 3.01 137.43 254.77 …
10	alpha (low)	24.03	[2.1709e+02 5.5600e+01 4.2710e+01 3.5510e+02 5.5520e+01 4.3260e+01 1.0497e+02 1.8474e+02 3.2439e+02 2.2513e+02 1.0240e+02 2.6989e+02 1.9529e+02 5.7780e+01 3.3571e+02 7.3570e+01 2.4800e+02 1.6902e+02 4.9960e+01 1.3191e+02 1.5947e+02 2.7506e+02 1.7790e+01 2.1121e+02 2.6260e+01 3.0777e+02 1.2443e+02 1.8838e+02 3.1234e+02 1.9800e+02 7.6880e+01 3.3795e+02 2.1402e+02 3.4886e+02 1.7033e+02 2.5841e+02 1.…
	alpha (high)	311.53	[154.1 19.83 357.22 215.43 164.64 178.2 135.71 140.67 84.49 109.89 333.32 262.86 200.16 72.73 213.9 292.53 102.63 300.08 212.36 278.4 347.21 5.64 70.52 65.7 267.51 77.91 104.85 133.46 16.95 116.51 338.51 127.57 136.54 312.15 48.48 278.97 131.38 341.61 188.19 45.66 36.98 359.63 250.88 175.02 76.66 165.68 77.63 46.15 229.8 259.62 347.89 129.9 105.9 28.05 353.72 122.01 168.92 186.52 185.22 55.72 328…
	gamma	166.89	[ 67.96 329.92 98.6 176.38 114.42 129.33 144.5 318.78 10.02 109.55 191.05 341.71 274.42 309.14 288.08 197.55 165.34 109.08 326.78 255.04 347.12 337.43 249.76 112.09 276.04 52.02 114.41 109.89 219.13 115.67 356.6 306.82 50.12 115.06 61.55 245.58 153.62 120.88 322.21 43.74 240.93 353.1 65.74 143.93 311.32 227.32 184.05 16.94 138.83 270.17 193.18 327.54 295.91 353.92 85.07 72.47 346.85 198.02 14.11 …
11	alpha (low)	290.83	[ 91.38 264.43 283.04 133.93 100.42 10.4 102.21 98.35 330.35 55.89 42.14 256.46 154.72 293.43 343.89 217.67 177.88 193.1 175.68 339.07 248.8 29.85 33.43 40.18 249.16 16.92 103.31 325.2 206.35 213.3 160.19 64.48 26.41 200.99 26.18 175.88 83.53 191.51 295.38 163.61 162.52 304.91 165.69 277.19 221.45 140.41 143.75 333.83 218.87 61.75 68.15 303.24 87.64 177.74 54.44 301.72 202.48 358.26 72.72 170.5 4…
	alpha (high)	14.71	[123.41 247.54 290.23 69.51 118.06 99.61 325.69 231.64 21.54 298.25 141.45 18.6 104.82 250.25 21.81 190.44 212.59 332.92 188.29 300.19 146.86 231.43 49.89 211.57 125.02 5.83 119.43 215.12 247.91 171.47 268.02 49.82 352.63 158.8 280.56 216.1 136.64 170.92 112.78 102.8 256.64 5.84 194.21 358.88 164.52 338.62 356.79 67. 358.52 134.73 83.16 18.25 291.61 227.15 143.37 262.23 172.49 115.46 263.7 215.55…
	gamma	255.2	[ 24.58 231.82 304.6 13.88 84.08 137.71 234.03 61.15 265.43 222.7 252.74 299.33 174.05 178.51 50.33 200.18 45.39 195.47 180.56 87.99 124.28 165.18 44.6 214.12 202.52 34.43 91.41 341.08 269.59 207.49 342.24 259.04 116.71 10.8 259.03 258.32 272.67 332.47 124.78 62.38 54.4 200.21 309.08 317.86 337.29 194.77 182.97 152.48 148.45 60.42 183.85 245.1 65.61 110.22 259.05 139.59 34.13 287.5 60.75 294.14 5…
12	alpha (low)	71.53	[ 8.12 221.54 116.42 87.56 271.17 60.52 109.49 67.65 131.49 185.46 349.81 244.13 253.04 273.97 268.31 344.7 222.07 155.27 28.13 38.08 258.93 299.64 263.28 6. 34.99 85.33 186.93 315.87 246.46 80.4 209.78 240.97 220.01 26.91 328.08 271.99 16.97 202.07 140.16 112.79 206.07 141.57 178.78 312.31 339.06 108.84 111.78 276.92 300.48 135.67 85.68 153.73 94.77 193.59 264.65 37.36 88.34 59.1 244.15 33. 277.…
	alpha (high)	88.77	[135.57 299.89 188.53 27.46 288.18 264.87 210.79 92.69 247.74 352.63 13.26 243.67 43.83 359.08 87.25 53.21 133.68 188.04 107.47 66.39 327.3 330.22 5.7 216.33 69.32 110.38 284.27 341.43 302.85 171.34 261.36 312.91 270.1 246. 181.04 247.69 354.19 211.82 260.82 204.92 132.05 271.18 196.3 176.78 57.47 151.79 249.67 254.64 328.34 180.63 73.64 229.8 180.19 245.65 40.63 37.63 90.52 194.74 125.85 170.65 …
	gamma	202.68	[213.32 137. 340.34 322.65 78.89 120.34 137.46 296.07 90.15 199.35 351.23 277.85 349.25 104.15 176.52 88.73 343.52 121.74 148.76 125.07 281.91 330.03 270.44 101.08 115.83 86.58 203.79 257.48 120.78 200.86 127.02 266.31 349.58 304.35 37.99 65.71 100.73 20.06 286.17 10.09 273.51 124.49 184.12 229. 156.29 335.29 357.06 37.22 181.21 344.73 101.44 282.62 310.71 218.08 2.67 134.1 238.78 8.73 170.13 267…
13	alpha (low)	105.03	[ 88.9 55.18 4.76 6.65 74.53 226.21 175.32 283.05 248.87 63.8 295.16 239.29 221.55 84.59 39.98 122.26 302.35 277.48 320.03 277.68 106.27 34.92 246.64 347.65 62.29 232.62 297.61 89.67 251.51 46.95 97.21 275.8 301.86 210.2 118.01 347.03 296.03 1.1 241.7 309.63 345.82 86.19 357.71 77.55 89.14 310.28 145.6 41.69 224.34 27.89 118.06 314.16 204.77 39.55 255.63 308.14 78.45 189.48 57.53 121.31 143.99 13…
	alpha (high)	193.81	[305.07 184.9 276.04 70.6 356.18 166.33 262.83 98.89 19.74 62.05 114.99 272.11 303.14 333.26 183.78 230.41 36.81 283.01 83.46 329.84 258.74 170.49 81.86 163.08 339.42 293.63 207.29 211.18 16.64 128.29 203.42 78.23 273.34 280.72 326.98 23.03 124.22 45. 21.87 8.8 234.42 149.43 139. 159.63 138.67 100.14 293.86 68.44 207.08 101.43 183.08 307.71 18.5 63.56 175.21 11.65 94.93 265.1 2.94 176.68 215.47 1…
	gamma	255.17	[108.71 327.59 163.48 318.18 18.77 48.57 174.43 252.6 181.94 45.94 233.09 68.63 277.91 323.23 128.65 332.14 83.84 13.1 262.4 87.5 278.1 20.13 226.61 98.67 304.22 98.88 323.09 257.05 146.95 267.45 118.11 52.75 85.67 214.5 12.43 104.21 90.67 310.69 299.96 103.23 355.34 71.4 77.12 349.59 251.35 353.78 279.28 320.1 204.91 85.88 326.67 266.86 23.41 189.33 282.58 122.05 103.02 341.62 19.38 359.69 81.21…
14	alpha (low)	149.52	[348.46 60.15 282.24 88.45 156.54 34.93 80.62 286.96 212.46 296.16 13.95 263.55 320.52 196.86 220.32 139.15 200.38 163.03 225.96 163.14 139.85 154.11 309.45 223.16 180.97 305.04 284.59 34.28 107.83 234.18 336.91 248.27 159.34 135.53 352.92 307.48 60.5 279.59 252.61 93.07 138.19 64.63 35.63 251.43 269.9 42.87 313.59 27.09 260.65 352.92 258.71 69.01 95.64 135.15 262.54 71.74 110. 273.12 51.71 228.2…
	alpha (high)	243.96	[ 72.68 332.83 357.99 35.37 168.31 303.45 109.34 269.46 162.57 244.33 126.84 295.28 90.11 161.18 348.82 305.13 90.73 139.63 112.01 316.61 347.05 323.97 82.64 202.31 346.05 226.01 136.49 217.59 144.87 305.45 160.06 265.54 170.56 207.51 95.12 8.73 111.18 250.43 4.86 165.81 76.84 359.44 83.95 178.95 156.94 68.07 350.44 90.7 246.76 248.69 319.24 139.47 110.1 175.99 120.2 321.15 197.91 233.65 209.29 2…
	gamma	234.02	[ 79.19 136.4 221.5 106.68 19.82 102.38 137.07 145.02 293.02 95.51 279.12 126.6 198.71 161.01 90.89 318.31 272.72 52.29 150.51 38.33 26.47 255.3 85.69 134.05 156.59 272.09 132.11 325.39 179.39 253.98 84.6 96.43 58.2 284.93 21.99 58.97 232.06 291.21 48.28 352.88 87.04 110.69 259.76 97.14 280.24 188.47 291.4 328.51 230.26 175.06 121.04 188.63 127.01 222.94 288.8 336.81 324.32 109. 36.83 255.48 101.…
15	alpha (low)	147.25	[ 23.58 10.51 304.86 127.74 289.45 56.04 285.28 115.47 305.73 296.52 288.9 349.75 17.07 55.66 46.58 143.83 116.51 288.04 288.23 150.97 140.02 175.56 330.13 3.45 226.88 272.09 93.19 9.37 6.55 3.13 114.72 223.58 123.25 84.28 209.6 81.03 303.34 76.54 146.57 181.72 107.11 63.83 48.2 347.64 208.8 119.9 0.95 25.04 289.46 112.56 228.33 61.11 200.67 215.78 188.67 166.32 89.57 13.45 320.2 227.85 156.69 35…
	alpha (high)	159.82	[ 3.31 103.99 211.9 8.43 316.59 252.58 53.91 274.68 133.18 237.29 359.25 167.21 195.17 33.74 9.09 235.61 163.83 86.72 352.34 306.28 228.16 215.59 350.68 170.34 121.2 30.56 258.07 96.49 318.32 116.4 218.32 311.55 173.72 254.46 174.44 103.1 231.48 187.73 311.62 187.78 243.61 44.98 24.12 352.49 217.05 238.7 69.18 205.39 38.07 328.42 188.11 183.39 262.83 180.53 253.62 239.58 160.93 146.96 86.93 4.03 …
	gamma	188.23	[166.78 266.3 101.56 291.46 18.03 155.97 224.68 35.37 168.7 243.05 276.91 326.56 247.66 165.74 325.12 215.9 156.17 305.51 33.76 63.25 352.61 63.84 202.9 261.07 241.99 267.21 8.19 134. 129.16 168.08 31.52 147.02 359.33 202.64 296.13 66.51 160.07 224.91 50.92 170.04 6.24 345.22 63.98 21.08 286.36 273.2 134.35 59.24 274.16 286.31 183.84 75.61 296.04 285.73 148.42 334.35 163.02 250.7 44.23 33.65 93.5…
16	alpha (low)	257.51	[ 29.94 153.03 211.3 159.29 169.9 208.63 124.19 321.75 258.17 49.56 79.34 264.55 5.15 154.06 286.04 48.22 342.49 131.75 228.11 185.04 309.78 134.04 2.89 205.36 239.78 147.97 247.43 309.24 220.78 253.93 269.2 248.97 296.48 323.24 279.39 10.81 281.28 75.72 63.94 121.61 98.92 0.84 79.47 279.76 346.45 113.96 150.88 316.86 231.56 297.54 134.05 235.36 107.14 354.7 121.64 179.77 287.98 78.97 73.73 15.07…
	alpha (high)	218.73	[319.04 334.84 213.14 211.81 202.93 217.62 115.89 68.29 222.38 50.2 341.8 218.59 58.72 210.89 149.25 329.75 101.73 206.19 59.65 287.26 86.84 128.03 176.43 26.81 351.1 239.16 273.05 40.03 247.04 151.08 168.06 57.8 38.76 110.82 339.2 131.52 16.77 159.43 334.85 353.36 184.7 169.56 221.1 328.32 15.53 208.56 219.54 33.67 349.02 72.49 352.07 301.03 226.7 276.78 266.03 75.33 57.99 177.03 173.39 240.7 32…
	gamma	69.46	[ 24.02 294.42 329.32 152.8 109.07 69.42 214.86 125.54 314.99 234.65 5.82 146.21 4.11 323.29 352.94 129. 84.78 176.52 73.94 321.42 17.25 317.61 154.33 55.28 149.56 65.98 112.32 116.33 275.05 260.85 203.83 111.67 293.67 122.1 302.51 129.64 136.41 197.71 251. 134.21 271.22 181.21 2.26 26.64 281.98 30.52 257.3 299.14 11.06 250.74 223.72 354.8 167.02 223.44 25.71 163.46 267.17 47.57 296.83 93.04 161.…
17	alpha (low)	168.87	[354.26 242.78 330.24 195.13 149.65 271.02 236.44 306.75 154.75 163.59 238.65 299.84 76.12 299.43 174.2 220.71 119.85 22.39 321.24 65.55 58.29 36.87 107.86 32.74 263.1 250.92 206.39 9.92 329.9 250.05 305.38 77.13 13.14 259.99 180.61 110.28 155.91 83.63 208.23 152.24 204.05 188.46 178.41 211.7 25.08 125.09 33.34 143.61 336.27 315.7 77.11 220.06 237.06 345.26 209.94 145.82 136.8 12.46 79.44 154.34 …
	alpha (high)	184.22	[ 19.33 305.68 286.66 3.3 190.88 269.09 218.16 240.12 290.98 357.27 289.35 36.33 190.79 199.82 200.65 285.73 126.48 137.62 141.24 171.69 355.89 180.08 239.08 294.66 145.1 8.08 183.8 245.73 134.47 344.91 236.67 302.18 47.62 130.9 214.02 178.03 354.71 112.23 24.04 334.46 84.7 32.65 68.38 218.29 92.3 259.61 265.8 308.34 197.2 222.07 167.09 103.84 63.64 101.49 284.39 64.62 83.28 110.52 124.78 321.46 …
	gamma	260.22	[293.42 285.3 251.56 84.24 105.7 348. 0.41 1.52 43.75 217.18 282.76 344.77 191.43 62.84 314.25 84.94 21.02 170.35 136.19 84.67 119.97 100.24 106.94 306.75 182.13 222.96 314.91 58.04 94.94 254.13 254.56 133.41 150.98 5.13 304.88 246.61 76.65 128.22 34.14 198.19 336.63 202.91 290.29 331.8 279.73 232.34 130.28 56.32 226.91 61.85 283.18 147.54 311.61 219.52 173.89 44.82 168.17 99.26 41.96 308.2 197.0…
18	alpha (low)	222.96	[234.24 76.82 342.61 83.44 273.39 218.17 27.51 9.22 193.03 187.74 280.05 51.85 148.68 252.49 30.84 64.47 81.55 106.71 104.26 351.22 106.89 86.85 258.07 301.89 126.6 174.79 24. 348.36 346.97 129.98 287.53 199.92 25.89 27.31 87.05 252.65 320.53 69.46 240.85 280.54 148.98 50.78 105.83 357.89 241.53 176. 124.05 184.69 306.65 238.1 233.05 63.61 174.28 354.94 287.75 71.03 205.06 136.84 165.46 51.68 166…
	alpha (high)	240.88	[2.6000e-01 1.5549e+02 5.4120e+01 3.5670e+02 1.7034e+02 1.6304e+02 3.1702e+02 4.3970e+01 2.1937e+02 2.4862e+02 2.4123e+02 1.8565e+02 1.9135e+02 1.6970e+01 2.0457e+02 2.5474e+02 1.0320e+01 8.7170e+01 4.1920e+01 1.3216e+02 1.9176e+02 3.2405e+02 1.8931e+02 2.1029e+02 3.2616e+02 4.0320e+01 2.4720e+01 9.8110e+01 1.1790e+02 2.4724e+02 3.0768e+02 1.5375e+02 2.7798e+02 1.3645e+02 1.0858e+02 1.5800e+01 1.…
	gamma	326.36	[7.4750e+01 1.5470e+02 2.5299e+02 7.8200e+00 2.1167e+02 2.5997e+02 2.9534e+02 2.5869e+02 5.2010e+01 2.8238e+02 9.3610e+01 6.6580e+01 2.6808e+02 1.6320e+01 1.5860e+01 2.2619e+02 8.3120e+01 8.2430e+01 1.6379e+02 1.4752e+02 1.4441e+02 8.5230e+01 2.3389e+02 1.5053e+02 2.0000e-01 1.7860e+02 3.4900e+02 4.6510e+01 2.9426e+02 4.8860e+01 3.7900e+01 3.3873e+02 3.1472e+02 2.9703e+02 2.5440e+02 1.5629e+02 3.…
19	alpha (low)	245.14	[ 75.36 242.81 132.24 81.46 188. 200.56 254.51 284.24 51.7 15.94 24.92 103.23 158.57 277.11 263.45 328.97 332.76 261.93 241.8 189.72 90.99 74.88 340.27 341.17 211.77 4.71 155.33 233.63 151.95 57.72 72.34 154.23 43. 24.94 309.2 32.69 138.41 52.43 84.04 86.96 271.12 130.01 43.03 170.64 94.51 345.11 95.31 244.96 264.16 59.92 55.55 238.06 137.11 304.43 210.69 191.64 186.82 41.22 345.96 98.98 2.71 329…
	alpha (high)	323.53	[ 26.86 28.2 211.58 195.45 153.58 284.52 325.87 317.89 279.41 75.53 84.15 111.57 193.19 310.81 247.46 305.68 27.46 278.68 263. 38.77 299.69 126.06 118.29 189.87 231.71 25.41 136.47 250.91 166.87 163.94 305.29 194.72 166.72 205.05 55.12 85.02 331.25 329.24 190.15 111.53 144.46 27.84 281.91 77.26 58.03 34.18 268.83 173.78 68.86 285.56 245.31 129.08 308.28 82.22 116.45 331.8 6.14 124.38 78.92 120.74…
	gamma	351.88	[1.4812e+02 2.6080e+01 2.8030e+02 2.9297e+02 3.5193e+02 1.0050e+01 2.8253e+02 2.7159e+02 1.3108e+02 2.2605e+02 2.1839e+02 7.6840e+01 1.1558e+02 9.0900e+01 3.3200e+01 2.8569e+02 5.0400e+00 1.7278e+02 1.5190e+01 3.4150e+01 7.1100e+00 2.3800e+02 2.9094e+02 2.9138e+02 4.8880e+01 3.2724e+02 9.5980e+01 2.6659e+02 3.2976e+02 1.5936e+02 1.0186e+02 1.0403e+02 7.2320e+01 1.7420e+02 3.8600e+00 3.1256e+02 1.…
20	alpha (low)	220.21	[214.3 61.74 292.9 14.97 219.11 345.34 258.52 213.91 335.88 89. 141.39 45.25 306.57 243.72 155.9 290.53 10.52 318.58 223.44 222.34 185.56 6.33 300.17 186.24 229.14 278.31 204.97 90.39 265.05 340.85 290.19 100.28 11.78 102.65 293.95 103.25 356.07 286.34 103.69 203.84 139.02 191.79 348.33 273.33 175.01 188.45 84.41 206.79 357.62 5.11 76.33 324.37 12.66 115.22 122.13 222.04 71.43 292.02 66.55 41.51 …
	alpha (high)	213.34	[9.0720e+01 2.2879e+02 2.2118e+02 3.0940e+02 5.3390e+01 3.5276e+02 3.0663e+02 2.8597e+02 2.7262e+02 5.0000e-02 2.8540e+02 6.8680e+01 4.5000e+01 1.5416e+02 1.9160e+01 2.7186e+02 3.3672e+02 2.7753e+02 7.5400e+00 3.5062e+02 1.2193e+02 1.5950e+01 2.7814e+02 1.9199e+02 1.2534e+02 3.5345e+02 3.5394e+02 7.8280e+01 1.5420e+02 1.6479e+02 2.9008e+02 1.0804e+02 9.3490e+01 3.7050e+01 1.1943e+02 1.0763e+02 1.…
	gamma	30.54	[ 36.58 357.64 136.81 329.78 320.26 89.02 243.1 13.57 56.04 25.31 210.49 255.77 166.06 159.97 36.05 220.93 286.5 348.63 108.31 119.6 101.72 327.49 21.22 276.46 197.1 107. 157.29 29.55 70.16 331.62 237.45 273.06 314.93 238.71 46.59 32.12 14.34 55.81 311.7 327.53 98.9 264.63 59.88 17.69 283.82 119.6 315.9 171.21 82.26 182.87 338.26 153.09 4.3 247.69 205.87 187.92 144.1 0.83 325.81 166.17 82.55 23.6…
21	alpha (low)	138.83	[231.12 151.19 264.63 266.57 359.91 246.06 347.32 11.72 202.12 112.21 284.9 111.38 180.89 64.38 171.58 200.24 31.35 266.34 177.48 166.13 86.32 138.1 154.74 223.8 342.88 340.38 215.73 228.23 190.54 323.61 330.17 271.92 301.96 132.64 20.25 45.15 75.23 210.33 43.43 64.74 313.08 56.72 43.5 335.34 136.63 129.5 235.88 123.12 67.74 266.37 223.58 307.96 39.55 111.92 56.73 250.38 310.79 222.39 112.15 262.…
	alpha (high)	125.84	[284.43 85.25 314.1 117.96 1.61 241.53 55.16 268.01 200.55 217.9 151.88 267.66 135.93 275.99 335.46 76.92 193. 98.79 254.06 45.32 194.61 324.26 103.13 306.96 11.87 212. 318.58 99.51 120.5 216.36 61.44 219.35 19.82 246.81 37.82 150.3 54.35 249.62 177.91 178.32 62.55 277.87 289.07 169.81 296.14 306.28 89.9 42.56 162.31 202.49 246.3 332.13 124.54 86.29 180.6 287.06 120.99 80.28 3.63 32.86 302.56 128…
	gamma	181.29	[224.8 278.01 72.07 170.05 280.22 88.51 97.59 247.51 205.23 276.77 4.04 204.5 61.66 123.34 117.66 328.85 98.34 189.43 18.78 146.36 195.43 269.27 332.06 272.91 149.31 231.02 21.1 281.36 58.96 341.52 62.42 289.77 148.36 314.09 51.11 250.36 12.12 114.43 40.05 22.32 169.44 255.85 290.49 254.02 241.7 88.91 241.52 80.67 14.3 237.83 190.44 276.05 110.26 338.41 237.65 68.16 161.35 203.07 8.01 155.26 356.…
22	alpha (low)	153.57	[ 20.84 107.42 272.63 288.98 186.62 66.95 293.88 2.23 209.57 220.94 335.87 74.82 213.33 63.33 233.8 359.63 235.53 74.94 62.82 125.35 45.37 122.33 190.7 113.49 106. 156.84 291.54 284.2 270.72 166.85 151.04 264.59 225.22 228.93 287.9 55.94 334.57 247.3 12.98 233.74 133.36 320.38 268.6 37.35 36.44 219.8 26.37 12.84 239.29 186.49 162.91 114.17 326.36 234.37 22.91 157.59 202.88 122.46 335.26 7.68 60.8…
	alpha (high)	91.21	[ 1.71 159.66 6.71 332.11 246.14 272.47 350.61 347.94 292.48 322.34 163.66 71.93 68.49 68.94 183.56 268.61 319.5 31.52 196.53 137.59 41.91 10.12 179.28 93.95 105.97 21.12 318.16 206.55 180.04 205.12 146.8 8.7 66.45 209.25 18.77 331.75 158.08 204.3 358.16 275.95 242.18 283.39 189.55 91.15 188.35 287.48 22.44 280.74 129.74 178.92 329.53 300.85 281.89 157.69 70.53 151.53 265.44 308.86 264.7 156.36 1…
	gamma	48.81	[129.02 265.39 341.87 37.5 168.98 95.3 116.56 221.57 178.33 215.15 216.2 99.72 10.48 144.1 37.37 197.34 289.23 233.26 52.38 157.83 230.14 266.6 203.06 249.37 7.5 106.79 6.47 295.94 94.46 4.37 308.7 31.51 350.47 126.77 293.55 304.29 218.33 131.39 13.5 345.49 198.73 335.63 191.14 57.83 226.85 265.69 52.5 260.45 95.13 183.02 170.45 230.49 44.61 171.11 345.42 210.77 115.06 195.42 183.58 4.49 328.02 2…
23	alpha (low)	248.11	[220.37 201.19 242.05 148.21 294.8 169.67 217.11 310.39 291.87 210.96 237.48 257.94 100.43 336.57 69.79 172.23 76.67 31.48 202.69 91.45 3.1 155.52 9.33 37.85 319.68 105.13 74.45 162.24 228.05 328.81 87.69 73.61 126. 157.54 278.91 238.83 57.1 75.86 232.91 152.03 308.04 0.36 190.27 121.58 24.01 212.68 222.79 145.87 288.78 346.2 37.89 72.02 262.94 47.15 343.49 118.91 356.2 59.24 328.1 207.19 136.88 …
	alpha (high)	302.56	[2.0866e+02 1.0892e+02 1.4680e+02 2.7780e+02 2.2392e+02 2.1542e+02 2.7427e+02 2.3120e+01 9.8610e+01 1.7690e+02 2.3259e+02 2.2534e+02 5.4900e+01 2.4440e+01 7.0500e+00 1.8340e+01 3.1677e+02 2.5208e+02 7.5560e+01 6.0440e+01 2.4641e+02 1.9131e+02 3.3114e+02 5.9010e+01 1.2230e+02 9.5970e+01 2.7920e+02 2.0695e+02 5.9600e+00 1.7600e+01 1.4829e+02 9.3750e+01 1.3768e+02 1.9496e+02 3.5819e+02 2.2807e+02 1.…
	gamma	275.78	[ 22.39 131.45 59.5 87.92 225.14 113.78 2.4 228.61 193.53 319.43 263.08 68.5 195.22 288.49 77.34 164.14 63.68 91.65 324.11 98.08 345.21 320.39 351.6 209.29 184.11 275.12 328.78 324.34 253.31 33.27 293.7 278.38 249.32 5.49 23.46 51.3 33.37 285.02 283.09 302.75 86.8 110.62 161.62 3.53 332.41 117.95 225.44 242.41 54.67 105.57 234.57 253.24 284.07 205.75 313.33 172.62 57.68 13.61 261.36 245.99 140.04…
24	alpha (low)	180.73	[ 93.43 108.53 80.76 278.88 158.39 118.6 352.89 95.51 70.08 105.91 317.32 136.57 128.02 47.95 46.82 116.28 193.95 38.46 5.07 262.94 184.34 223.44 101.87 295.7 348.03 181.32 262.19 106.61 288.79 121.09 342.53 117.12 103.94 358.31 166.91 130.67 319.67 94.87 207.68 141.25 259.4 205.58 181.19 283.05 273.02 60.56 316.81 170.38 187.94 98.53 341.62 259.67 46.73 94.41 231.12 330.82 253.6 191.96 40.11 343…
	alpha (high)	238.1	[ 69.43 121.2 197.87 97.57 327.57 186.09 120.39 312.45 264.15 266.77 102.07 280.89 44.67 41.08 348.98 227.31 199.29 131.59 347.56 60.3 160.21 327.99 172.86 307.17 37.52 20.72 305.54 198.85 131.88 252.11 44.11 240.68 228.58 346.1 199.92 78.35 96.59 205.75 351.24 84.16 36.95 125.7 42.87 6.53 349.15 202.35 86.46 316.73 159.83 266.73 209.82 132.18 227.5 193.25 201.46 255.85 70.61 204.05 290.59 283.21…
	gamma	224.68	[ 54.19 247.39 341.17 353.45 317.55 174.27 78.64 292.7 118.72 317.83 207.98 185.81 290.4 295.5 235.67 324.25 50.75 355.98 268.91 106.11 31.59 229.87 246.07 143.14 110.88 86.31 133.57 30.8 112.76 55.48 279.75 6.55 210.94 84.72 179.21 338.67 285.06 255.7 252.99 243.08 75.23 76.87 326.61 331.71 152.82 109.66 269.2 264.44 235.14 301.06 40.48 50.88 182.54 197.23 273.39 200.7 82.69 82.17 351.31 182.49 …
25	alpha (low)	167.15	[ 36.58 152.26 279.31 196.85 200.04 108.58 160.63 33.13 309.28 82.36 213.47 148.41 332.59 242.97 310.68 41.3 61.39 224.2 44.29 221.78 223.55 118.92 353.13 84.96 342.97 89.97 276.31 329.77 21.25 319.26 212.24 18.78 318.42 65.89 33.98 73.4 88.32 223.82 292.18 168.72 303.44 189.25 5.49 19.76 330.48 171.29 146.21 354.6 201.56 57.29 10.36 273.83 248.16 139.82 189.77 151.95 282.59 103.99 36.15 239.01 2…
	alpha (high)	248.56	[142.94 36.01 250.56 163.7 146.57 102.32 239.5 10.16 42.61 8.41 2.49 215.4 257.96 239.27 350.76 133.49 47.57 349.77 254.55 304.62 204.5 92.6 151.75 58.45 14.35 328.36 206.81 55.5 120.77 235.38 40.67 341.45 184.71 243.92 145.24 107.1 99.29 311.99 19.98 216.64 325.56 338.84 27.88 222.55 348.83 261.45 199.37 153.5 280.59 116.63 66.23 311.14 306.84 74.42 73.69 82.13 262.37 77.56 236.81 192.22 300.7 1…
	gamma	292.27	[290.99 219.86 190.35 80.79 188.94 348.14 38.07 32.89 119.9 221.86 175.57 314.39 156.5 300.5 295.49 5.79 114.97 106.88 10.34 66.03 309.28 325.02 96.02 279.79 45.12 108.36 323.27 241.95 156.06 111.23 263.4 316.54 190.19 229.59 67.55 148.59 87.56 126.99 7.83 346.02 307.63 41.36 99.79 74.64 288.84 94.46 265.78 269.37 273.37 124.36 188.81 336.98 191.16 103.74 41.88 194.49 208.28 240.05 66.12 337.11 2…
26	alpha (low)	189.66	[319.33 269.23 248.57 164.18 117.11 0.39 275.65 108.24 252.28 39.75 95.59 121.69 274.64 268.29 231.05 93.64 291.77 303.98 355.49 332.45 276.5 347.59 294.54 346.57 57.08 24.94 234.84 251.47 23.88 281.4 132.69 105.17 280.32 51.82 232.84 13.98 302.89 161.94 71.64 267.74 147.91 127.8 326.83 103.41 122.39 240.54 209.96 219.13 37.24 155.58 77.61 88.83 19.91 344.09 100.97 242.82 170.29 73.3 169.88 308.5…
	alpha (high)	71.61	[205.01 25.8 353.79 199.45 338.01 347.51 251.69 35.29 11.68 4.81 308.24 184.21 331.03 236.65 9.62 132.25 287.59 351.5 188.64 224.64 349.63 36.12 238.25 70.57 326.06 86.52 270.58 233.75 174.74 225.7 127.85 46.6 78.56 201.89 278.89 175.17 214.06 159.54 51.88 221.75 14.85 313.08 18.79 305.82 140.16 204.98 173.63 124.87 2.55 332.75 117.16 155.59 31.38 275.87 93.86 19.85 136.37 5.85 94.14 133.01 26.23…
	gamma	289.13	[178.48 85.72 319.68 63.15 235.02 169.57 324.66 39.61 123.2 269.9 187.81 49.89 33.98 165.28 92.03 268.92 167.79 37.46 2.68 271.18 248.65 142.86 338.05 40.17 325.57 109.1 149.18 359.44 157. 286.76 133.96 64.11 315.75 123.36 284.62 358.37 216.45 214.52 142.97 346.17 10.74 16.57 316.36 219.36 138.43 202.49 261.97 131.73 3.88 281.21 203.55 319.44 341.21 322.08 74.38 98.74 72.83 254.04 97.15 333.28 16…

## Sheet: patients_S152_153_cue
Subject number	Band	Evoked phase (º)	Induced phase (º)
1	alpha (low)	106.48	[2.3062e+02 1.0700e+00 4.1950e+01 7.6280e+01 1.6212e+02 1.2920e+01 3.3439e+02 3.5863e+02 1.6206e+02 1.9271e+02 2.3817e+02 7.1530e+01 2.2876e+02 2.2301e+02 1.3623e+02 2.7729e+02 1.3898e+02 3.1742e+02 1.4655e+02 3.9590e+01 1.2524e+02 2.4387e+02 1.6743e+02 2.2522e+02 2.8235e+02 3.3333e+02 1.7832e+02 4.9010e+01 1.3487e+02 5.9990e+01 9.8930e+01 3.4495e+02 3.3900e+02 8.7030e+01 3.1485e+02 1.0081e+02 5.…
	alpha (high)	118.21	[166.68 149.89 169.62 329.8 83.08 59.69 150.02 268.56 120.87 100.86 273.95 184.2 271.9 206.69 135.69 256.2 56.58 287.43 338.29 284.22 260.72 252.67 85.19 127.49 45.43 181.97 309.49 0.64 201.28 50.81 308.3 219.5 3.68 353.97 315.33 125.39 202.88 55.28 1.72 3.71 295.26 153.33 193.26 315.41 20.53 285.84 325.81 339.23 293.23 33.57 198.37 350.86 151.1 185.98 120.79 286.68 1.18 208.67 301.56 49.9 197.63…
	gamma	48.81	[296.87 119.15 299.69 155.58 197. 219.37 6.32 184.99 342. 77.53 180.99 169.92 30.98 17.08 186.58 87.6 31.16 40.12 50.3 10.49 266.9 335.44 111.02 123.89 252.76 240.46 148.54 45.88 218.64 47.57 262.4 162.89 312.25 181.35 120.97 267.79 250.21 237.17 14.65 106.64 91.18 222.45 213.39 128.71 124.49 345.44 308.13 51.82 312.59 207.03 157.52 141.42 57.76 310.6 289.09 49.42 223.31 274.17 215.96 172.19 308.…
2	alpha (low)	221.67	[234.17 252.72 124.66 38.82 177.61 345.02 211.09 259.08 22.59 280.3 296.21 140.8 8.98 4.13 141.3 103.26 334.53 199.84 209.41 326.33 224.9 16.01 209.97 184.67 75.71 88.62 98.86 205.59 56.49 28.8 341.75 36.07 2.55 115.16 43.56 125.94 177.43 349.68 28.8 108.45 136.31 117.61 102.51 268.48 120.44 265.08 194.99 64.94 359.2 269.74 89.16 275.31 279.15 255.37 281.4 144.23 125.04 156.38 358.75 82.68 27.56 …
	alpha (high)	266.28	[155.57 336.32 103.35 245.23 77.33 191.17 275.6 275.11 197.1 322.11 148.57 227.34 53.57 92.58 107.95 298.24 270.14 234.6 221.82 236.27 256.33 31.35 215.81 133.63 165.79 87.39 34.22 334.6 81.31 185.96 286.53 290.6 111.51 337.26 97.32 211.75 168.08 243.51 133.16 3.71 208.97 229.6 11.61 327.35 32.65 167.96 290.87 191.54 176.72 123.85 131.74 47.72 22.82 285.08 195.05 105.27 145.92 29.49 172.27 128.67…
	gamma	211.89	[141.89 136.24 346.38 143.18 103.1 127.85 354.74 228.65 335.42 157.89 162.55 115.29 118.68 29.47 121.52 99.93 161.09 315.83 334.24 44.35 217.84 83.39 42.44 279.6 167.15 189.58 39.15 143.86 21.08 230.7 351.14 328.81 198.28 111.95 57.94 355.55 199.31 318.08 129.39 299.74 126.79 156.54 3.03 100.5 353.73 247.51 168.4 326.52 137.37 350.76 188.88 354.65 32.35 241.51 280.56 166.55 148.22 274. 311.56 61.…
3	alpha (low)	217.07	[158.75 35.1 210.78 209.03 257.73 316.01 30.67 193.97 214.88 126.36 295.26 170.71 181. 146.96 313.94 45.11 190.69 64.21 120.18 200.74 210.85 198.65 332.76 173.36 306.62 62.06 131.94 95.55 139.95 7.58 283.16 73.97 128.7 280.59 167.36 53.38 234.52 122.67 133.29 139.92 86.24 153.59 32.24 225.37 226.89 157.92 221.73 141.12 276.23 186.76 105.18 155.95 105.01 349.2 32.24 147.03 17.95 4.99 311.1 355.83 …
	alpha (high)	179.63	[161.75 344.3 277.74 29.15 336.01 4.3 16.28 349.54 54.79 141.92 33.05 247.58 259.34 319.68 234.81 224.55 219.93 94.49 99.77 302.82 290.6 323.07 207.53 187.79 74.56 202.9 291.76 192.73 108.84 86.85 253.03 113.34 173.06 54.92 221.6 125.4 75.3 264.28 39.99 249.36 245.94 320.72 255.14 339.62 202.61 133.01 209.27 244.43 220.93 216.37 329.13 68.77 314.99 25.9 36.98 190.71 208.34 42.87 294.17 55.33 221.…
	gamma	309.16	[197.91 122.46 224.59 344.88 178.72 271.11 12.48 45.74 297.25 50.83 311.34 122.9 104.75 312.39 239.22 194.17 207.85 113.33 172.85 208.62 129.93 300.09 168.36 153.26 137.41 73.62 50.76 352.24 260.14 43.79 22.07 254.18 56.93 202.12 61.8 300.64 6.36 190.7 73.47 220.22 224.44 237.68 345.56 345.43 332.13 92.51 313.95 352.72 274.64 137.51 127.75 63.2 348.82 314.86 33.63 128.94 140.77 306.32 230.22 226.…
4	alpha (low)	269.81	[302.4 164.32 306.53 169.9 207.75 271.32 120.94 315.98 50.33 238.56 340. 329.79 96.58 316.2 352.38 348.78 314.89 210.37 288.44 195.06 119.82 108.2 92.06 168.66 0.52 117.55 36.53 19.21 65.17 242.06 64.3 258. 139.19 214.72 121.88 46.19 54.16 153.56 343.39 294.62 293.4 352.69 283.14 124.86 302.81 222.49 193.16 120.34 237.5 3.12 183.29 208.51 262.21 135.11 206.64 33.23 27.98 203.34 167.76 46.25 298.2…
	alpha (high)	326.93	[1.0338e+02 4.8340e+01 8.5350e+01 2.9354e+02 1.9600e+02 3.2918e+02 3.5378e+02 8.8480e+01 1.1680e+02 1.8199e+02 2.1243e+02 1.9437e+02 3.0813e+02 2.4836e+02 2.9592e+02 2.9967e+02 1.6596e+02 1.3390e+02 2.5803e+02 6.1860e+01 5.7240e+01 7.3920e+01 1.6841e+02 2.0977e+02 1.1299e+02 1.4253e+02 2.1685e+02 1.5771e+02 2.6197e+02 3.1289e+02 3.4870e+02 1.2888e+02 1.0778e+02 3.0000e-02 1.7752e+02 3.5831e+02 2.…
	gamma	186.21	[253.82 95.18 344.72 273.13 332.35 323.72 358.79 210.8 297.67 51.27 313.46 214.92 162.17 122.87 53.83 124.19 164.81 330.91 138.19 242.36 193.83 356.32 74.97 271.58 127.94 215.35 114.28 101.31 183.82 288.73 114.28 42.93 64.4 269.9 62.72 7.34 15.24 301.69 125.47 289.23 356.2 133.54 183.77 134.47 326.62 4.95 275.35 302.75 201.85 186.41 261.64 244.79 107.22 339.76 260.46 168.59 161.61 179.47 313.64 2…
5	alpha (low)	205.64	[ 95.05 126.94 170.95 127.05 273.2 339.21 52.62 184.75 31.91 102.29 229.38 336.75 75.08 107.06 305.8 249.06 144.95 148.46 171.3 82.22 53.59 92.43 145.34 292.75 14.74 314.31 322.98 133.41 180.76 129.58 269.66 207.95 309.92 230.99 181.22 84.42 2.5 127.91 20.73 347.28 86.19 159.58 146.12 67.61 191.06 183.76 31.23 279.26 310.17 96.69 111.93 53.77 215.27 182.72 100.52 60.61 262.32 83.76 214.22 254.6 2…
	alpha (high)	214.44	[ 0.84 54.82 213.28 141.69 215.69 188.79 43.53 127.44 137.89 117.44 311.3 204.84 155.94 45.47 272.58 319.28 194.22 201.26 49.2 335.78 113.65 222.9 31.58 45.44 78.31 157.82 321. 89.11 16.51 280.04 285.64 72.23 78.65 279.68 314.34 238.16 339.7 114.26 8.1 190.08 217.25 347.23 357.61 304.22 104.54 318.67 171.24 123.52 321.59 352.07 107.33 152.1 260.5 206.09 33.98 346.11 75.67 205.78 289.11 303.6 200.…
	gamma	260.08	[193.16 147.39 41.65 74.22 22.66 22.6 115.49 343.52 251.07 181.58 332.86 144.55 354.35 200.63 139.3 125.93 268.89 326.81 228.97 4.56 61.05 39.59 129.13 242.7 311.56 340.88 68.33 352.73 62.15 18.76 167.34 245.79 8.64 343.65 7.67 359.32 51.93 34.93 43.83 202.43 216.29 102.46 69.68 118.14 228.91 231.44 186.08 23.86 191.82 116.92 319.57 105.41 192.88 275.82 256.41 253.82 323.79 45.62 264.91 321.01 12…
6	alpha (low)	132.7	[129.93 359.54 7.85 264.51 147.53 75.28 306.63 252.72 249.51 203.3 137.02 231.95 232.88 105.42 342.42 346.79 125.07 291.09 1.15 65.9 160.08 309.66 68.87 118.16 9.26 38.02 167.29 297.59 98.62 307.08 259.95 304.33 91.84 153.22 9.94 25.91 191.21 295.84 135.45 87.52 237.33 42.58 338.75 124.02 256.48 297.96 303.76 215.03 136.46 17.16 355.31 224.17 203.01 8.39 33.49 322.59 253.59 250.25 247.92 98.7 256…
	alpha (high)	287.01	[214.78 33.42 246.98 342.65 116.98 167.07 309.42 286.36 245.48 303.26 59.11 149.22 162.72 167.91 304.52 267.49 342.74 41.15 256.39 277.25 17.18 334.1 85. 335.16 207.67 132.15 71.63 43.53 117.97 355.43 161.62 347.4 316.61 5.96 14.49 96.18 337.31 352.32 5.38 170.04 145.32 219.39 114.13 352.01 251.28 79.59 230.43 91.83 138.19 257.21 320.25 299.16 152.84 76.81 221.86 225.88 65.94 276.11 275.74 137.36…
	gamma	289.04	[228.63 146.77 347.36 271.5 141.33 215.71 133.44 335.65 52.87 78.09 63.85 63.26 34.49 247.76 354.41 94.6 246.28 303.78 290.19 262.44 285.33 117.59 208.38 223.28 207.6 220.37 96.3 195.45 35.3 193.33 116.24 215.06 10.07 200.47 302.2 43.98 140.4 230.32 154. 107.19 110.9 9.7 309.64 132.04 82.52 138.2 260.35 351.69 248.89 104.65 314.12 247.1 320.18 104.92 25.34 215.84 57.51 299.81 64.58 17.18 89.49 33…
7	alpha (low)	162.34	[248.36 331.81 195.36 74.38 176.86 343.47 147.6 297.62 208.8 59.25 182.76 218.3 190.81 39.37 184.8 346.86 37.3 327.26 356.59 131.47 176.94 140.25 267.38 54.41 213.43 136.88 165.65 267.36 117.62 347.4 37.35 293.93 71.11 351.17 72.84 145.34 68.91 64.96 114.5 153.76 259.51 123.14 282.68 63.23 119.06 264.16 221.59 70.64 18.7 171.02 159.91 318.46 267.97 316.86 271.39 257.08 3.93 245.65 17.18 151.9 296…
	alpha (high)	234.52	[202.85 48.74 175.7 148.02 298.38 83.15 216.17 64.12 189.02 241.18 208.54 334.5 141.42 27.61 286.54 83.31 61.47 116.85 5.2 351.75 271.75 239.76 111.13 119.2 104.47 160.83 264.2 234.07 27.4 245.16 245.71 170.47 37.2 5.04 314.96 94.27 216.36 327.49 115.84 276.6 306.94 75.1 307.89 298.53 159.17 189.64 208.17 239.65 306.66 17.34 58.69 163.32 136.75 324.92 87.99 90.01 355.92 234.83 228.2 320.36 104.56…
	gamma	243.89	[194.2 148.69 316.91 314.96 95.44 81.06 219.3 14.26 355.46 72.33 193.19 224.45 315.28 174.11 57.8 200.25 242.99 204.38 332. 96.85 265.67 252.3 168.29 15.07 82.31 343.33 310.62 232.92 54.84 103.89 68.92 329.51 217.9 214.87 49.7 265.49 91.04 235.77 132.06 207.59 287.24 262.27 116.5 218.1 142.65 352.63 281.93 159.47 348.32 233.17 161.2 145.31 295.61 61.57 11.91 143.18 319.75 98.2 52.41 138.49 12.46 …
8	alpha (low)	247.42	[162.51 150.47 16.72 246.2 145.59 329.86 62.4 262.55 72.52 237.94 253.67 10.79 195.98 169.88 164.23 44.28 110.62 160.55 55.5 76.61 240.01 82.8 62.7 218.28 342.94 218.59 278.53 294.51 324.68 249.83 41.04 210.87 299.91 227.1 318.89 78.87 326.41 116.52 275.53 307.36 148.35 166.85 354.89 278.47 208.91 169.59 229.73 324.02 270.45 105.32 27.65 122.14 52.53 171.14 20.65 339.51 87.25 257.35 24.52 207.07 …
	alpha (high)	285.33	[204.82 33.37 347.04 149.37 52.82 81.36 99.87 140.99 71.25 238.98 221.24 129.68 36.08 260.53 153.01 160.57 221.61 282.87 339.8 95.65 334.1 258.23 262.61 52.84 302.07 278.17 117.46 236.83 103.19 3.7 257.87 195.48 29.23 43.25 277.57 358.93 349.98 158.6 29.11 9.92 359.99 229.69 26.86 255.02 139.24 99.83 240.6 70.78 59.2 194.88 5.69 318.85 119.13 120.41 189.06 203.65 267.83 39.02 302.23 182.26 208.81…
	gamma	304.87	[304.66 84.33 134.52 152.92 153.45 271.14 254.16 348.49 103.37 263.94 180.1 91.88 98.79 304.11 284.26 292.68 310.41 128.73 153.11 146.53 258.84 321.26 226.71 287.41 84.66 207.39 40.06 351.93 225.96 117.6 63.58 324.3 178.28 265. 122.53 291.14 33.1 102.08 330.45 304.86 238.44 258.76 39.33 327.53 257.37 319.33 84.98 161.91 34.86 53.62 335.23 3.07 78.14 220.15 214.91 126.2 257.53 43.59 17.05 159.96 2…
9	alpha (low)	189.83	[ 33.15 251.31 340.93 93.2 295.88 50.71 328.12 325.83 290.41 257.91 112.63 96.51 231.01 352.69 117.16 102.57 169.49 58.43 109.27 254.21 147.75 24.53 40.43 318.39 304.9 222.6 80.97 121.11 238.71 108.54 217.46 269.52 318.4 261.8 37.74 192.25 359.48 356.97 109.84 151.57 156.56 150.3 73.61 221.19 357.11 233.23 120.43 281.23 197.22 182.42 202.87 131.17 214.01 75.24 146.14 327.31 91.98 282.57 16.31 55.…
	alpha (high)	263.68	[239.8 297.29 225.47 47.16 308.86 159.41 107.82 27.27 266.38 70.39 162.35 48.73 333.14 89.62 139.5 202.61 66.06 158.22 238.16 27.33 177.9 182.81 131.57 8.55 117.01 34.58 99.31 141.95 49.81 23.97 329.04 37.91 145.06 189.17 257.59 259.92 91.2 28.08 22.47 250.41 240.4 127.06 229.06 335.59 36.58 20.98 163.88 44.8 30.66 244.1 227.98 237.42 300.83 177.23 223.31 19.56 140.91 48.02 301.92 359.73 118.8 19…
	gamma	129.41	[158.05 321.32 189.08 62.8 165.89 93.19 317.81 354.56 153.02 32. 158.84 61.77 192.62 22.19 304.03 107.52 28.63 142.31 48.79 251.91 9.72 259.07 323.98 215.09 261.45 202.17 290.14 181.96 51.58 264.32 318.67 329.12 191.67 354.58 80.15 69.31 96.11 122.16 23.65 160.55 238.27 347.8 238.76 44.8 160.99 222.08 262.8 211.08 178.09 166.37 100.59 171.77 100.66 239.96 88.76 120.53 210.02 71.53 112.79 65.15 24…
10	alpha (low)	206.33	[329.02 154.44 58.6 246.23 112.61 198.65 275.54 142.95 94.76 48.99 177.4 268.29 216.94 9.47 211.85 231.9 192.24 88.6 255.29 214.47 1.47 331.63 219.66 33.22 63.44 115.8 344.61 100.93 134.68 113.4 181.47 175.13 283.65 230.36 118.42 283.21 136.86 357.59 37.28 49.84 131.27 71.92 149.97 234.05 326.82 150.04 264.89 152.41 192.97 58.75 115.09 38.63 88.48 353.67 174.36 98.21 303.55 35.79 272.65 8.89 301.…
	alpha (high)	328.98	[288.1 58.01 341.29 143.92 299.68 156.34 150.32 278.29 115.25 269.11 41.9 196.09 211.55 240.56 98.52 340.33 289.06 16.17 161.58 287.53 41.77 321.93 166.77 101.16 112.57 21.62 284.37 114.48 191.82 204.79 222.43 150.35 205.52 212.56 158.87 109.3 199.33 359.7 240.36 128.05 118.46 34.84 328.24 264.73 158.86 298.51 319.03 269.66 328.07 177.87 307.11 217.32 130.34 348.58 124.51 4.51 207.1 160.68 352.42…
	gamma	140.12	[148.65 337.3 52.68 121.93 82.28 38.15 75.32 359.76 48.97 53.97 263.5 93.32 245.09 314.87 201.95 58.89 179.77 247.76 77.9 5.37 6.35 31.56 137.22 189.15 41.26 276.42 58.86 283.36 349.99 135.09 151.52 342.55 329.52 281.93 204.57 84.04 356.09 306.29 317.75 184.88 197.19 249.12 349.87 97.99 188.93 127.59 37.28 270.41 278.21 262.18 178.03 163.2 282.3 24.19 326.79 81.86 200.77 212.31 225.86 146.6 323.5…
11	alpha (low)	141.69	[141.8 290.21 196.56 109.81 248.57 333.56 184.77 61.76 248.2 60.89 120.64 64.42 329.87 109.21 161.76 343.38 249.97 91.12 127.8 237.81 345.35 347.06 293.56 343.07 290.68 18.29 9.4 111.73 118.62 235.38 184.44 333.13 212.53 66.05 84.83 345.7 328.89 284.27 46.98 201.08 56.44 132.23 23.86 285. 128.52 127.9 96.64 61.67 269.9 205.73 226.72 191.16 32.7 259.76 31.94 104.43 187.91 198.48 291.4 220.89 236.5…
	alpha (high)	317.73	[8.8380e+01 1.1275e+02 2.7390e+02 2.6875e+02 3.2416e+02 3.0800e+01 2.0060e+01 7.3670e+01 2.6739e+02 3.0829e+02 3.3850e+01 9.2290e+01 3.0494e+02 2.6092e+02 1.1712e+02 3.0114e+02 1.3838e+02 2.7769e+02 2.1170e+02 2.8184e+02 1.9957e+02 2.1146e+02 5.2240e+01 2.7496e+02 1.8336e+02 1.1030e+01 1.8557e+02 1.2830e+02 8.9630e+01 2.4354e+02 2.2100e+02 3.4900e+02 2.4418e+02 2.4077e+02 2.4081e+02 2.3361e+02 2.…
	gamma	187.84	[ 58.62 172.43 96.61 59.45 322.04 12.64 198.23 232.01 106.62 145.98 11.99 18.94 354.43 316.44 225.74 215.88 337.55 202.23 256.02 38.32 135.91 61.8 175.76 38.87 107.11 107.4 316.05 16.12 62.02 106.29 178.25 318.31 164. 69.32 342.88 219.79 241.04 110.37 29.66 247.57 162.72 84.79 62.45 87.48 177.55 227.01 312.76 151.41 195.16 112.64 216.37 158.17 274.54 263.47 157.69 336.47 207.43 323.65 269.71 308.…
12	alpha (low)	203.84	[113.18 125.86 248.71 154.25 10.56 177.48 61.37 289.7 131.03 59.53 313. 143.27 20.77 197.98 349.04 310.75 339.75 343.87 302.31 69.06 323.38 217.97 7.58 87.01 43.96 193.07 183.75 36.34 299.57 103.21 272.31 190.27 147.33 117.76 332.41 297. 106.34 323.04 277.64 129.36 296.33 144.35 244.3 58.7 227.16 109.34 26.6 340.54 321.62 275.77 36.67 17.85 94.46 337.17 338.34 306.76 139.29 213.08 357.37 334.99 2…
	alpha (high)	175.45	[124.66 302.14 185.41 179.87 301.85 318.12 49.83 58.01 198.92 227.36 62.05 155.2 48.58 302.46 39.14 187.66 22. 23.23 62.39 353.66 239.15 150.69 13.72 129.62 87.49 103.55 279.65 213.99 302.47 161.5 156.51 263.78 335.53 137.3 347.1 4.62 150.05 172.05 0.66 168.73 224.94 85.92 186.87 265.2 234.18 213.06 57.27 91.94 291.94 333.02 99.62 190.36 119.71 51.08 223.27 116.27 144.11 157.96 85.51 69.73 340.36…
	gamma	24.53	[295.58 45.59 3.65 3.44 156.23 113.9 281.06 193.57 0.97 241.66 110.9 284.62 140.99 254.81 179.6 117.02 96.49 144.37 336.8 283.61 250.82 311.04 260.04 25.18 324.39 198.36 206.64 2.13 2.42 172.14 270.48 91. 253.79 269. 33.92 26.45 335.09 289.31 319.86 180.87 85.3 44.07 263.55 147.76 264.99 235.88 120.67 14.38 125.16 90.49 262.19 214.94 150.09 356.14 317.37 304.45 206.6 185.68 103.02 297.05 327.9 17…
13	alpha (low)	83	[319.7 292.5 186.64 128.99 145.91 320.43 100.2 290.58 345.91 164.22 245.66 170.29 110.39 282.84 76.36 350.29 26.21 321.16 104.11 256.98 305.48 127.62 182.1 99.16 222.52 29.27 99.53 302.99 101.83 254.33 160.64 211.38 173.74 250.63 322.23 120.55 119.25 13.43 194.05 322.57 61.42 357.73 278.8 161.47 237.05 266.79 110.93 32.05 82.2 313.3 333.24 65.19 45.82 187.67 106.04 333.1 118.08 38.36 14.45 18.96 …
	alpha (high)	95.47	[285.28 343.6 136.09 49.73 125.1 184.59 85.45 236.82 217.05 260.08 163.65 222.88 187.51 224.03 37.97 318.75 153.58 165.97 102.31 79.43 274.48 295.92 24.19 170.27 141.05 154.66 5.4 201.7 287.14 139.25 194.17 54.45 176.36 297.24 55.78 213.99 183.06 93.12 307.15 317.01 79.53 275.18 8.77 120.07 244.39 99.07 37.02 139.2 355.85 324.37 353.95 38.15 194.19 133.82 271.16 330.92 100.21 43.59 86.83 89.26 14…
	gamma	108.99	[143.6 306.44 20.72 76.83 326.97 20.4 289.59 28.1 131.85 244.73 296.42 9.06 344.18 227.59 163.42 319.84 210.64 213.46 144.48 111.6 270.75 156.34 58.52 49.34 254.61 275.52 277.68 347.97 135.44 314.74 296.8 63.87 229.23 341.29 145.08 254.23 225.96 268.56 286.67 307.39 172.96 166.98 133.18 237.82 36.87 97.63 278.34 49.86 37.26 23.3 52.75 169.12 19.31 31.95 181.36 18.92 306.56 296.4 161.59 44.31 165.…
14	alpha (low)	126.31	[269.19 291.79 79.94 49.41 178.08 275.43 268.09 312.78 79.93 355.38 353.26 244.14 13.2 159.67 68.55 327.57 66.69 318.46 268.26 269.2 31.84 238.96 50.67 54.54 306.48 358.42 9.46 130.01 143.92 251.3 295.06 242.01 132.64 322.31 146.85 89.99 227.24 82.23 162.99 229.32 173.28 170.25 127.77 313.86 9.95 209.29 124.01 288.58 357.3 150.23 208.73 150.24 120.54 331.74 153.08 243.51 135.6 71.95 162.05 293.48…
	alpha (high)	186.83	[200.69 150. 336.9 309.19 297.16 259.01 192.92 259.74 192.54 103.35 100.25 89.2 7.11 184.69 135.28 285.39 84.95 142.09 354.84 232.73 101.96 0.55 84.11 67.95 34.23 160.58 244.23 212.53 162.72 311.55 73.87 351.3 178.4 328.67 252.45 137.57 105.38 197.75 218.13 323.68 217.49 244.33 309.71 181.13 43.79 259.72 127.96 317.76 101.21 11.98 160.31 306.57 252.25 226.26 205.63 284.29 281.62 134.72 132.09 319…
	gamma	148.07	[ 91.13 66.73 231.38 220.86 313.5 132.21 171.72 16.76 305.13 22.15 189.41 4.7 234.18 138.23 260.74 89.79 232.49 76.3 134.4 82.63 193.69 21.55 196.88 287.04 307.7 224.94 194.08 346.84 209.67 190.82 357.02 174.08 227.22 256.18 219.18 312.27 42.07 90.77 176.45 320.13 54.2 166.13 42.64 281.97 181.12 52.51 315.79 60.84 203.88 292.41 231.63 158.18 292.65 178.45 106.7 236.31 300.24 118.92 192.76 331.75 …
15	alpha (low)	351.62	[1.0206e+02 1.6068e+02 6.8200e+00 2.0162e+02 3.4058e+02 1.0480e+01 1.4394e+02 3.2638e+02 2.9500e+02 5.8590e+01 1.9321e+02 1.7918e+02 1.3381e+02 2.7191e+02 3.3808e+02 2.2350e+01 3.3025e+02 1.4418e+02 1.8205e+02 3.3155e+02 1.7407e+02 8.9000e-01 6.3000e-01 3.2248e+02 9.2070e+01 3.9400e+00 3.3260e+01 2.3284e+02 3.2679e+02 2.3205e+02 1.3447e+02 2.4114e+02 6.7770e+01 3.9490e+01 3.0764e+02 8.3570e+01 1.…
	alpha (high)	319.23	[330.84 15.98 230.48 272.42 46.1 336.22 291.52 290.42 358.34 156.23 164.43 97.13 136.5 318.9 228.05 3.43 220.43 128.27 330.27 154.95 120.71 42.2 51.21 27.82 250.13 148.7 92.65 74.2 4.98 223.52 309.15 280.74 89.28 12.26 278.15 183.48 313.9 118.59 113.19 21.21 120.1 91.25 153.52 149.39 109.4 190.27 115.75 244.35 119.59 4.35 9.11 227.99 180.35 342.64 146.37 3.89 79.8 41.43 73.39 9.45 254.86 145.08 3…
	gamma	205.68	[149.3 330.3 246.74 28.34 87.44 121.07 40.18 79.46 94.31 210.93 205.79 332.85 169.17 210.92 189.78 24.92 236.79 253.76 0.66 127.1 226.77 170.04 38.54 334.24 103.63 218.61 138.4 323.04 3.22 215.42 246.69 265.81 54.82 274.11 39.35 162.45 178.67 351.92 342.12 323.48 17.21 288.16 8.27 164.12 327.09 247.32 110.64 308.51 170.94 195.14 270.36 284.69 188.08 344.32 186.71 86.84 262.42 117.87 191.66 72.76 …
16	alpha (low)	14.77	[3.1711e+02 2.7330e+02 7.8770e+01 2.2149e+02 2.9217e+02 1.9963e+02 1.8256e+02 1.4081e+02 5.7150e+01 1.5766e+02 2.7902e+02 1.4511e+02 2.6131e+02 4.8470e+01 3.4440e+02 3.7690e+01 4.2160e+01 3.6420e+01 1.0060e+02 2.9267e+02 2.0361e+02 6.1160e+01 1.5659e+02 1.1153e+02 1.7398e+02 3.1102e+02 2.8824e+02 3.5100e+01 1.1820e+01 1.3101e+02 2.7589e+02 1.4543e+02 1.6749e+02 1.6313e+02 9.9290e+01 3.5176e+02 2.…
	alpha (high)	30.25	[263.17 84.99 275.3 182.1 28.52 282.85 242.45 270.87 108.06 262.56 10.28 182.37 312.44 210.06 225.41 136.98 305.02 230.01 160.54 2.06 355.2 217.33 187.03 181.93 206.67 77.17 8.2 51.61 147.58 237.87 32.55 220.76 57.69 248.95 237.67 57.07 201.34 107.6 38.4 27.61 163.19 333.26 345.26 245.74 12.43 159.03 72.47 203.48 121.01 322.61 289.35 87.39 316.83 252.16 107.52 71.2 119.88 100.2 31.12 281.73 60.26…
	gamma	44.82	[ 59.38 284.19 116.4 250.07 130.49 205.99 245.14 205.04 344.7 351.77 151.9 262.85 264.66 279.55 185.59 25.94 201.91 198.37 254.98 113.26 325.11 147.47 120.33 105.22 17.56 226.78 5.67 316.35 21.23 209.25 282.59 248.09 275.9 238.99 140.9 224.5 180.47 164.55 254.68 76.03 239.71 62.33 186.44 27.67 129.53 158.34 5.4 92.33 31.6 348.71 28.56 13.87 358.36 79.09 93.68 352.23 133.32 89.96 125.88 260.06 305…
17	alpha (low)	42.53	[1.9227e+02 4.5620e+01 1.9213e+02 1.5450e+02 1.2373e+02 2.7239e+02 1.6891e+02 3.3940e+01 1.0001e+02 1.2950e+01 1.9104e+02 8.8290e+01 3.3371e+02 2.1812e+02 2.4665e+02 7.9130e+01 1.3632e+02 3.4393e+02 3.2305e+02 2.8970e+02 8.7000e+01 2.7947e+02 5.1310e+01 3.5055e+02 1.5230e+02 2.0891e+02 2.9413e+02 2.2748e+02 1.7168e+02 3.0862e+02 3.2619e+02 9.5120e+01 3.0420e+01 2.2600e+02 2.1946e+02 2.5324e+02 3.…
	alpha (high)	102.02	[ 72.66 158.73 156.69 171.34 204.03 119.94 76.79 154.52 349.23 323.98 136.67 96.01 159.85 321.61 294.24 207.85 35.41 351.8 293.04 88.64 22.99 101.3 19.16 175.18 30.24 6.32 40.33 69.34 55.31 118.67 191.2 54.94 39.25 188.85 277.32 207.47 329.44 31.98 56.97 348.69 232.34 22.7 147.19 129.12 147.6 278.67 294.92 219.47 116.58 189.22 262.96 294.39 116.47 19.81 215.43 317.41 332.34 166.89 280.47 204.08 2…
	gamma	28.86	[111.34 142.99 118.13 154.04 77.23 22.36 133.89 115.61 267.6 224.36 234.95 26.55 255.55 31.72 247.84 351.82 263.93 61.46 169.32 322.48 170.99 282.6 5.95 30.95 157.06 275.17 219.68 216.66 347. 250.15 250.68 132.08 136.31 352.6 38.06 246.36 145.42 326.97 340.8 274.1 24.93 32.92 163.55 140.98 67.57 168.27 257.97 283.45 153.04 124.52 357.41 235.08 325.73 181.08 340.07 58.07 257.11 147.38 248.86 163.7…
18	alpha (low)	176.05	[274.88 51.16 339.62 87.54 34.03 131.98 223.22 233.85 289.31 117.25 144.18 77.06 91.12 96.83 322.82 85.54 313.03 7.25 297.4 127.37 262.73 161.98 245.64 0.75 148.67 166.62 346.92 310.03 151.86 335.77 117.28 289.19 193.94 216.58 315.76 12.2 121.4 209.9 339.17 322.23 237.23 45.9 143.4 297.39 88.71 357.8 287.45 356.31 286.17 56.54 162.42 259.59 125.9 10.5 323.88 219.38 138.66 10.46 103.28 229.21 208.…
	alpha (high)	138.27	[236.86 276.49 274.44 294.11 232.84 102.88 195.1 24.06 79.69 336.19 326.17 96.71 120.01 112.63 309.36 53.84 203.61 51.06 173.85 20.35 210.58 1.74 187.54 124.04 62.28 309.53 216.97 91.51 266.52 358.63 167.25 75.18 141.08 356.74 349.59 313.71 149.16 337.11 128.39 24.64 68.12 277.03 295.46 297.51 14.08 185.62 323.14 240.37 44.27 211.74 196.88 352.42 224.47 97. 170.11 111.58 359.65 267.35 271.71 325.…
	gamma	126.74	[221.05 218. 287.54 295.4 142.09 37.03 291.31 141.17 18.45 47.03 291.2 283.32 222.28 229.19 239.73 93.36 243.38 346.98 159.26 263.64 237.87 252.84 271.74 331.83 65.84 321.88 125.49 56.92 31.72 317.04 74.84 212.13 72.49 331.7 244.57 25. 136.7 189.85 241.28 33.18 68.92 247.23 6.98 319.85 233.03 254.76 124.67 16.4 208.94 151.27 23.89 196.71 133.06 69.29 4.44 260.66 210.61 194.68 342.45 297.51 250.8 …
19	alpha (low)	329.01	[186.54 48.15 318.46 247.58 36.38 226.3 288.36 157.77 228.6 91.1 194.4 18.59 309.59 350.82 311.06 86.82 346.13 155.91 90.23 179.92 21.09 299.97 273.93 108.18 45.24 59.76 336.1 288.04 238.74 277.17 233.77 251.98 267.28 131.42 354.57 99.56 213.72 9.01 283.32 184.39 26.42 220.76 124.3 355.5 122.89 111.22 205.66 319.16 121.19 202.72 319.11 191.85 124.96 336.97 196.88 344.77 72.43 238.97 296.41 73.15 …
	alpha (high)	292.58	[283.38 119.73 252.45 111.1 100.03 156.75 123.54 193.63 145.82 43.44 206.88 27.79 165.21 339.44 105.56 96.35 130.32 253.73 305.89 124.72 243.01 217.72 245.32 270.27 104.98 335.47 89.53 288.63 197.9 333.06 69.5 236.66 29.03 206.42 170.14 95.71 107.94 45.84 29.26 322.27 348.76 319.86 135.84 298.33 243.1 117.06 239.88 197.84 351.47 301.61 352.3 330.37 350.14 21.94 300.95 246.85 139.06 107.47 162.21 …
	gamma	86.79	[240.45 355.15 287.86 131.3 115.35 326.72 323.68 51.34 303.98 9.02 349.13 240.46 303.36 165.1 295.74 195.89 349.66 90.77 149.29 157.21 190.08 192.73 4.59 313.18 95.33 318.28 346.51 177.17 226.64 350.29 72.39 76.36 180.92 114.05 54.64 83.5 81.62 222.27 144.75 23.24 242. 94.26 296.72 56.06 58.71 156.09 283.7 25.88 148.85 257.44 86.09 41.88 167.81 251.76 52.06 284.88 240.31 45.44 41.49 9.85 73.65 19…
20	alpha (low)	160.91	[332.21 303.71 292.99 260.63 283.19 38.6 2.59 325.35 171.67 173.23 95.32 152.35 13.14 135.41 329.45 245.38 283.13 243.24 308.1 222.47 83.35 157.2 59.21 288.52 271.7 308.35 50.92 219.88 130.34 290.98 5.48 24.87 13.43 228.12 21.6 66.06 301.19 1.93 354.28 35.94 104.95 351.05 99.09 197.45 13.63 112.43 40.38 273.26 163.83 2.01 199.03 86.11 85.88 95.28 10.78 244.19 345.02 191.02 176.73 70.96 321.35 334…
	alpha (high)	143.08	[ 69.22 221.77 224.34 270.7 5.36 72.88 197.22 356.97 88.85 303.67 60.59 21.37 228.92 149.98 147.02 326.9 282.25 217.47 56.32 153.7 101.56 86.86 161.4 245.14 333.82 301.75 5.11 326.7 304.17 187.74 294.08 60.15 55.24 284.65 261.33 137.77 179.59 172.84 57.85 350.88 14.6 298.84 128.35 95.44 332.99 49.95 313.43 191.23 267.15 184.31 312.6 225. 42.72 119.37 161.55 317.09 7.33 144.13 177.21 89.4 289.89 3…
	gamma	54.73	[ 42.56 250.6 304.05 241.76 345.91 352.05 81.32 207.28 245.58 226.61 93.65 165.29 252.93 98.19 39.85 219.53 187.21 259.22 318.91 259.99 251.85 79.32 329.25 130.89 31.25 169.33 302.73 168.81 172.06 64.14 325.14 4.51 344.91 122.36 215.86 4.9 15.57 323.75 167.76 68.01 180.2 110.59 200.68 195.68 159.22 94.4 261.48 131.81 112.38 156.24 3.62 76.66 134.98 229.29 23.36 103.9 5.75 165.1 2.77 345.2 278.4 1…
21	alpha (low)	89.51	[203.17 234.31 182.92 40.6 68.15 70.16 231.75 312.81 21.82 243.54 202.57 2.83 277.8 159.46 309.46 247.28 183.74 327.01 245.19 41.49 130.4 68.61 143.8 341.45 274.43 6.76 12.62 260.43 203.16 266.24 244.38 86.18 170.21 224.47 102.22 263.53 354.3 137.29 207.4 160.95 282.08 280.75 66.1 233.01 218.65 71.18 255.92 101.31 48.63 105.05 108.59 338.82 271.73 143.97 39.87 208.93 183.41 240.16 104.36 60.72 29…
	alpha (high)	317.32	[249.65 193.57 115.21 35.97 49.96 109.97 236.74 292.24 321.67 180.96 168.88 26.27 214.89 250.42 358.37 243.72 197.79 46.18 223.77 5.84 337.01 56.2 119.4 105. 179.5 30.21 332.59 160.41 61.22 211.19 265.39 127.77 147.12 129.53 228.51 55. 315.26 96.11 328.27 347.26 178.81 138.72 225.75 132.16 125.47 243.8 264.68 299.99 358.24 16.14 131.42 42.52 313.43 113.77 118.84 175.71 114.19 338.03 68.84 314.44 …
	gamma	24.59	[240.47 15.9 93.78 181.26 293.58 252.77 330.9 220.27 267.36 70.06 177.62 267.46 75.85 324.9 41.58 300.45 249.93 55.81 301.53 258.17 234.81 284.02 151.02 225.75 125.12 131.23 100.11 311.23 94.9 184.36 176.4 306.19 258.18 147.71 188.61 1.44 105.83 294.02 99.34 343.18 328.67 339.18 81.38 304.26 346.39 89.43 41.61 290.17 116.63 220.3 294.99 170.5 338.75 170.53 59.51 246.46 99.6 263.68 95.08 50.2 124.…
22	alpha (low)	40.78	[192.89 135.38 196.5 278.21 278.33 149.03 29.24 304.9 319.21 322.04 344.07 19.52 34.1 283.99 31.86 282.45 28.14 265.39 119.81 76.71 351.44 329.92 36.95 200.89 23.66 284.81 242.01 232.31 41.99 147.36 232.65 322.17 133.28 235.09 249.1 331.39 18.6 355.74 105.57 239.83 27.8 122.89 122.11 194.84 313.53 132.57 150.08 181.89 44.73 227.55 129.71 216.66 297.33 105.71 152.68 42.88 55.55 48.33 257.87 349. 2…
	alpha (high)	256.51	[296.24 139.78 9.72 301.49 43.75 316.93 250.24 77.45 340.02 183.5 183.02 255.35 284.39 310.25 305.75 179.43 301.18 308.57 12.24 348.64 168.01 201.29 49.74 335.86 51.33 135.92 165.74 139.04 49.76 209.69 257.89 28.02 147.8 204.33 340.48 323.21 299.06 181.36 110.02 268.68 169.27 87.45 6.25 184.02 351.02 135.51 105.96 243.92 5.5 239.13 243.52 182.98 330.52 102.21 33.47 70.56 247.71 341.35 151.36 268.…
	gamma	194.69	[177.96 143.39 219.59 50.6 88.37 279.33 340.98 225.58 152.77 111.85 113.14 8.06 29.39 148.55 126.12 254.92 348.52 16.35 306.27 257.51 95.62 329.52 16.76 305.6 43. 308.55 317.38 1.39 311.56 359.7 166.35 249.81 253.31 12.88 342.83 110.53 322.44 173.15 32.74 103.88 26.12 188.94 242.2 194.55 52.47 124.95 252.49 304.02 178.79 137.47 199.29 102.27 317.58 102.84 319.81 332.44 243.23 167.58 159.47 108.61…
23	alpha (low)	248.66	[309.53 343.63 26.41 208.39 262.79 102.9 124.22 283.13 280.37 80.77 318.89 13.81 165.26 346.35 181.48 224.98 57.18 30.15 207.44 217.45 176.7 107.18 314.55 159.44 95.39 36.68 227.11 307.33 45.14 91.11 306.52 112.33 354.78 358.63 300.2 184. 33.97 351.04 238.69 99.8 78.6 86.39 93.8 159.47 169.86 98.75 248.41 1.72 284.62 359.68 303.72 5.27 18.43 35.3 308.71 46.54 76.03 67.28 95.26 201.03 86.45 137.95…
	alpha (high)	302.95	[139.45 153.41 164.29 78.06 216.26 83.83 178.46 99.62 14.71 1.63 273.46 340.44 7.34 163.84 335.25 175.92 111.27 254.73 316.69 210.82 3.96 299.76 92.68 335.58 110.23 283.13 117.08 24.82 316.1 174.22 149.55 293.18 329.71 331.19 344.97 120.55 339.97 301.56 189.74 203.3 185.61 256.55 313.89 130.44 10.41 75.37 289.71 264.03 256.53 257.68 237.68 179.53 138.28 333.86 187.98 155.5 191.04 141.12 236.19 33…
	gamma	282.29	[ 18.57 331.56 40.11 340.29 172.5 295.16 228.49 20.04 127.48 333.68 43.62 318.77 235.27 80.67 149.91 166.22 240.3 206.08 177.51 217.54 194.42 313.92 52.8 335.32 175.12 263.79 184.76 202.13 217.42 164.94 40.39 241.71 6.5 282.44 97.23 144.17 222.62 52.73 74.02 21.52 19.8 51.73 207.38 250.23 21.05 347.59 268.08 226.08 146.33 207.2 161.1 26.13 93.86 147.21 329.19 221.83 299.54 203.08 134.04 227.02 39…
24	alpha (low)	132.44	[316.74 7.93 100.43 279.23 336.77 258.2 219.09 151.55 259.42 56.25 282.77 113.02 4.22 320.59 178.29 349.04 69.05 43.46 214.44 115.59 223.43 98.27 33.75 53.25 67.13 86.89 64.54 86.46 337.02 343.05 256.63 274.5 123.27 19.88 87.68 86.64 139.23 272.66 90.18 204.04 44.53 277.72 293.52 327.08 219.85 336.21 286.67 273.7 120.05 173.09 119.97 155.55 160.31 201.52 154.37 58.18 28.96 165.6 120.12 250.72 233…
	alpha (high)	239.84	[ 77.56 16.42 51.03 277.81 100.71 108.1 173.24 108.01 151.35 40.29 339.21 81.3 27.29 160.28 213.03 205.45 251.15 8.32 130.06 200.44 235.08 291.14 264.07 32.55 226.58 242.41 13.27 343.94 165.22 46.21 173.75 270.87 277.66 359.78 191.64 39.68 229.02 102.2 297.93 15.1 159.07 3.94 295.61 22.6 178.85 0.88 209.92 18.89 129.29 198.77 140.02 21.01 290.78 249.08 359.73 322.35 207.67 152.38 118.56 130.71 27…
	gamma	52.72	[ 10.02 185.22 268.33 298.24 21.72 107.02 202.83 237.22 0.37 53.46 279.92 218.6 70.55 53.37 81.34 95.52 189.87 298.84 232.22 48.33 302.88 227.57 169.86 159.53 47.87 190.28 28.11 93.12 302.76 215.35 284.75 33.9 2.27 281.54 271.85 137.87 82.82 159.5 20.6 62.36 320.52 170.65 32.39 101.52 355.09 299.82 220.98 308.91 99.45 296.4 136.64 275.73 64.26 149.02 119.16 200.25 244.25 97.84 26.49 108.58 87.85 …
25	alpha (low)	123.52	[233.55 255.46 9.75 84.59 105.59 197.83 214.11 92.63 80.45 359.25 274.96 80.42 356.85 70.33 285.22 1.5 208.17 65.15 322.1 135.19 359.35 106.13 297.74 87.38 258.74 16.98 51.14 78.27 106.06 80.87 155.76 316.16 313.53 323.34 133.26 212.24 180.42 260.3 298.82 290.48 123.41 349.76 184.13 188.04 97.79 312.64 169.46 229.24 158.56 118.77 227.8 37.64 135.65 80.71 147.6 334.94 15.92 299.45 20.9 320.7 230.4…
	alpha (high)	123.56	[ 93.79 305.63 159.36 16.33 39.19 339.1 149.21 169.13 16.54 124.58 117.58 233.78 69.27 109.81 22.2 183.46 315.99 214.68 337.25 229.81 66.27 31.06 353.85 357.93 153.05 210.13 135.51 358.6 58.51 289.13 282.27 97.74 175.61 58.14 102.43 251.6 141.83 25.61 311.28 14.38 130.19 179.07 312.52 194.12 121.13 10.74 132.25 315.51 324.21 206.08 108.58 88.88 234.09 317.98 191.76 254.48 89.28 51.07 273.57 46.88…
	gamma	266.15	[ 56.38 273.62 190.87 283.19 230.33 281.99 133.03 268.73 286.36 256.96 30.5 135.81 323.74 292.37 125.37 82.15 245.32 82. 314.86 59.78 191.55 154.23 264.19 280.99 116.51 282.04 285.6 313.43 83.27 163.25 125.41 124.59 310.66 108.89 268.84 42.34 319.28 150.77 321.19 176.68 43.18 345.97 60.49 143.97 202.12 323.65 272.88 110.25 265.25 157.04 9.51 105.9 57.22 6.58 7.41 247.11 186.21 175.29 236.69 38.02…
26	alpha (low)	253.95	[ 59.87 79.84 150.02 31.74 67.43 97.21 135.58 292.76 278.47 329.83 279.9 210.25 107.45 116.83 12.7 346.86 76.54 301.58 245.89 110.23 203.53 274.96 282.15 48.68 56.29 221.8 29.21 226.54 188.58 271.57 337.74 352.91 0.81 355.71 165.33 343.6 346.96 167.51 244.34 89.62 135.38 157.41 151.39 127.7 145.4 282. 198.71 87.86 72.13 349.82 119.9 127.79 327.45 291.93 333.5 348.39 322.96 116.95 117.06 223.19 60…
	alpha (high)	185.57	[181.24 129.64 305.76 242.36 95.96 279.22 240.34 134.97 44.33 113.56 141.48 329.69 213.53 343.62 325.96 308.42 328.62 302.25 183.21 347.05 157.24 144.37 188.25 262.52 4.28 358.91 68.21 63.47 171.95 109.14 18.98 154.19 20.01 169.31 309.51 254.28 144.9 212.56 266.18 151.37 116.39 91.91 290.57 50.58 260.94 299.34 286.95 260.95 80.21 149.99 119.21 210.24 88.56 248.49 87.68 325.91 300.77 196.47 99.19 …
	gamma	71.05	[195.85 256.23 185.64 134.12 350.15 257.08 210.25 143.44 85.03 134.17 59.93 14.02 259.27 128.47 37.53 166.55 86.87 103.99 18.11 210.27 327.08 270.29 220.26 301.32 339.71 187.81 165.74 239.43 132.25 326.73 219.33 287.67 357.36 100.04 39.29 117.78 227.01 138.81 332.37 284.38 224.45 241.78 31.38 254.53 190.99 242.48 45.05 162.63 59.53 100.49 78.58 333.65 308.72 76.12 349.29 301.78 81.99 305.41 275.5…

## Sheet: patients_S152_153_target
Subject number	Band	Evoked phase (º)	Induced phase (º)
1	alpha (low)	280.16	[ 90.59 251.57 239.94 265.38 103.27 314.4 196.55 70.18 327.39 308.98 199.52 146.48 18.68 50.77 197.54 85.86 144.44 3.45 307.68 24.2 247.18 189.97 304.74 336.17 288.73 131.35 234.13 225.42 326.6 145.26 23.47 33.61 38.08 142.44 268.57 199.75 9.21 146.03 98.5 40.37 180.84 302.46 113.29 109.4 287.04 107.52 100.68 301.5 354.06 168.29 332.1 167.66 148.99 304.4 340.32 77.77 308.47 4.31 22.76 353.16 299.…
	alpha (high)	337.62	[297.18 347.83 237.91 302.91 182.85 86.16 289.25 199.21 113.11 175.74 334.57 289.64 329.14 121.13 313.95 105.59 280.92 345.48 36.35 287.65 197.93 257.41 40.86 204.3 265.76 162.05 184.09 43.62 232.23 181.51 165.72 58.52 277.5 273.29 343.17 280.94 316.34 116.13 241.39 15.73 338.97 240.14 64.48 92.79 271.77 143.35 174.1 9.56 150.68 40.57 0.96 166.45 3.06 228.46 71.61 41.41 10.56 109.94 214.32 84.99 …
	gamma	0.94	[226.01 279.04 58.84 126.42 97.92 45.97 122.04 7.86 116.34 252.61 20.9 131.5 150.72 279.22 156.32 58.61 159.8 349.86 83.44 233.57 234.36 26.56 297.28 178.87 336.6 177.76 291.88 32.6 110.88 347.93 53.38 344.5 262.48 74.58 82.11 46.86 230.64 298.5 353.86 7.03 226.95 244.98 41.02 127.83 68.62 280.76 66.63 255.68 336.46 259.45 219.31 128.02 199.77 157.77 143.48 344.04 295.39 78.49 70.54 167.86 170.27…
2	alpha (low)	248.66	[ 17.57 106.53 218.43 244.85 327.4 116.34 19.87 344.87 248.58 192.93 159.01 311.6 151.66 86.58 333.45 352.99 355.48 305.39 136.58 125.14 286.19 59.85 150.38 91.49 254.13 242.93 142.43 144.91 19.53 103.63 14.46 86.6 327.29 351.94 224.76 349.46 293.13 85.11 171.26 140.54 178.86 43.14 327.95 167.28 267.76 317.13 60.5 125.17 302.84 105.75 168.1 163.95 60.89 308.74 272.15 173.54 294.18 32.64 181.21 12…
	alpha (high)	261.99	[206.4 105.6 282.36 356.85 91.63 118.5 298.99 93.85 295.34 277.08 195.23 165.29 30.24 74.08 212.9 341.74 280.72 191.18 46.43 243.16 58.33 63.45 20.39 116.74 286.47 37.14 91.03 81.3 305.4 136.41 263.01 46.44 197.25 137.82 85.78 65.95 305.02 212.19 158.82 189.26 227.29 130.05 231.06 36.39 300.07 90.65 320.06 7.93 250.19 13.45 188.45 207.82 357.79 312.1 202.61 117.99 3.56 30.25 32.3 97.88 227.51 34.…
	gamma	317.83	[117.49 79.94 183.02 105.51 41.36 37.96 151.34 173.55 357.36 209.91 275.71 169.27 106.59 233.72 60.69 23.26 150.59 251.69 292.08 323.44 286.56 297.03 105.3 318.95 114.95 283.63 20.94 212.63 270.12 18.78 89.54 160.62 285.96 206.34 197.94 160.83 130.85 2.43 100.87 113.13 149.19 211.19 132.27 314.31 149.74 24.24 357.87 85.66 224.16 315.15 189.63 79.52 322.64 215.21 233.43 19.71 171.66 42.66 127.75 1…
3	alpha (low)	198.46	[244.65 241.37 174.13 299.83 194.16 116.65 106.11 285.22 355.24 200.85 101.9 181. 18.85 340.49 307.47 55.8 324.97 109.82 223.55 25.06 258.01 133.98 296.78 349.01 196.07 85.36 255.12 284.51 149.27 154.9 140.99 186.46 347.91 280.24 277.01 225.33 57.01 268.84 98.17 280.96 3.24 48.22 194.83 28.25 229.73 134.45 195.41 94.91 95.34 128.34 346.26 243.24 93.26 123.54 355.84 311.33 43.03 164.69 192.93 295.…
	alpha (high)	230.34	[204.58 165.05 345.71 39.93 53.8 24.59 123.69 252.42 1.93 199.61 270.6 239.26 178.39 299.14 44.43 327.21 359.26 95.97 34.73 35.11 316.27 325.62 53.72 83.02 76.88 306.23 323.36 334.66 250.81 216.55 195.57 180.16 197.84 243.2 43.45 268.04 204.42 25.78 120.4 255.14 18.82 104.42 21.6 50.36 208.86 145. 227.97 155.13 102.13 172.44 305.7 119.92 171.31 21.14 267.96 108.54 349.37 44.85 120.67 271.08 131.6…
	gamma	77.34	[291.65 177.37 339.15 251.42 358.62 152.55 2.81 278.47 252.71 110.27 209.66 163.06 303.67 246.6 145.17 87.1 62.96 112.59 269.02 154.34 232.33 334.02 2.58 193.81 121.5 305.57 296.7 12.93 12.77 153.21 34.37 247.14 109.97 183.68 67.66 48. 247.31 70.99 79.97 183.36 101.47 14.02 60.48 270.74 294.7 343.46 85.14 12.59 211.07 321.95 273.9 67.14 76.2 152.44 43.09 259.37 29.98 81.99 217.15 131.03 126.45 29…
4	alpha (low)	288.51	[ 39.32 356.67 236.37 356.07 22.64 144.04 120.07 32.2 348.34 155.56 327.6 233.16 184.19 182.88 133.04 345.8 64.97 100.54 237.92 48.46 54.65 2.33 153.95 180.17 218.17 285.01 125.15 160.17 136.88 52.87 173.47 181.48 301.07 184.63 102.47 252.21 34.05 300.79 207.35 57.46 239.95 231.08 307.3 281.29 105.42 215.22 102.72 115.24 305.99 155. 297.94 318.06 193.72 152.23 111.16 191.48 270.12 302.17 29.2 106…
	alpha (high)	333.34	[241.03 349.84 148.95 51.55 84.99 282.39 92.47 133.11 47.14 155.2 50.65 204.14 324.65 107.52 111.75 280.52 91.38 108.95 34.05 359.3 83.01 237.16 357.86 36.27 68.4 212.37 278.23 257.7 136.37 262.62 143.58 266.64 32.9 29.09 157.72 283.88 194.78 119.44 196.22 328.57 279.3 53.79 321.84 244.26 354.83 99.11 243.97 306.78 346.88 283.29 158.58 285.18 188.33 323.44 68.59 278.24 264.74 23.89 36.54 119.49 1…
	gamma	59.85	[2.4639e+02 5.6850e+01 3.1080e+01 2.9473e+02 2.8578e+02 1.1489e+02 9.3700e+01 2.0150e+01 3.5901e+02 2.9966e+02 1.1389e+02 1.1623e+02 4.0000e-02 8.6620e+01 3.5496e+02 3.4361e+02 8.3190e+01 6.4000e+01 2.6123e+02 2.7124e+02 1.9194e+02 1.3413e+02 3.4136e+02 2.0810e+02 3.2060e+02 3.6090e+01 8.0810e+01 1.9920e+02 1.1902e+02 1.3897e+02 1.4697e+02 9.0300e+01 2.2906e+02 2.4924e+02 2.4909e+02 4.1920e+01 2.…
5	alpha (low)	235.05	[1.2725e+02 7.5570e+01 9.3470e+01 2.1089e+02 2.6618e+02 2.7733e+02 1.5777e+02 2.7410e+01 3.3445e+02 1.6296e+02 1.9777e+02 4.5040e+01 4.6800e+01 1.8021e+02 1.6699e+02 1.3350e+01 2.4596e+02 1.2521e+02 2.8659e+02 2.5000e-01 1.4738e+02 6.3230e+01 7.5520e+01 1.5050e+02 1.1928e+02 2.4533e+02 2.3531e+02 8.7920e+01 5.9530e+01 3.4800e+00 3.0905e+02 1.6987e+02 1.6310e+01 1.0691e+02 1.9691e+02 1.8563e+02 3.…
	alpha (high)	277.23	[116.17 124.71 196.16 11.23 102.56 31.51 316.32 311.97 151.83 98.38 116.12 19.73 69.09 158.83 106.04 232.18 10. 254.07 323.15 346.77 301.74 169.54 100.66 206.05 166.94 25.48 8.67 258.67 149.51 176.85 351.75 202.79 152.09 204.75 292.12 206.13 214.66 297.51 281.79 337.92 294.85 154.51 272.68 164.72 345.25 234.97 332.14 185.93 77.05 22.82 352.7 51.54 97.97 271.73 315.31 306.13 244.74 234.28 170.6 14…
	gamma	76.45	[ 97.16 24.29 92.6 109.74 341.01 53.64 154.3 351.77 251.25 352.34 341.08 199.91 211.88 316.35 143.25 194.29 313.82 283. 179.14 299.48 55.17 69.47 31.3 257.02 38.99 283.55 301.44 192.74 93.36 124.56 60.56 244.66 232.51 132.68 262.58 51.06 61.16 95.06 318.08 294.46 332.11 119.67 316.68 107.81 136.99 245.58 55.48 109.16 215.01 122.43 189.96 125.49 265.85 178.11 31.67 257.58 260.28 190.9 110.49 161.3…
6	alpha (low)	278.81	[152.92 150.98 289.48 18.86 150.41 108.46 147.06 270.55 182.97 315.18 92.05 344.49 103.07 278.56 293.25 280.31 308.83 260.36 212.8 248.53 103.87 296.53 190.63 243.76 74.82 349.07 20.12 75.64 115.4 29.49 324.5 146.7 105.96 196.63 10.83 269.07 159.86 358.56 14.97 128.03 227.62 278.67 199.3 28.69 112.13 256.09 94.5 177.88 230.98 28.7 321.02 286.84 139.24 314.8 125.19 306.96 353.53 263.53 70.96 65.63…
	alpha (high)	315.16	[221.72 134.63 239.57 30.57 206.29 323.24 89.9 254.68 108.65 60.08 149.3 142.33 265.83 207.24 238.54 231.46 60.26 359.95 209.55 289.43 162.75 125.16 301.03 356.57 63.4 88.07 358.72 146.72 359.87 347.67 60.01 98.02 75.73 229.42 288.65 266.33 225.74 354.44 274.3 195.71 315.27 55.34 270.35 30.16 4.35 208.89 283.23 344.88 142.56 96.85 144.1 303.26 195.01 52.61 47.86 224.13 156.72 81.67 2.56 14.38 218…
	gamma	188.78	[277.15 166.89 190.89 135.92 88.87 351.44 320.58 33.08 78.54 39.77 92.38 354.47 324.94 146.42 130.6 45.66 62.3 31.77 312.77 326.91 198.74 302.29 168.42 284.9 100.75 304.46 17.92 323.34 281.33 266.54 213.65 118.79 89.8 81.63 261.52 344.51 70.54 230.7 87.38 291.6 299.06 178.14 152.21 249.21 275.36 312.36 335.84 180.23 297.04 135.46 205.57 99.49 234.5 71.89 159.98 67.51 131.7 4.28 200.84 79.02 68.03…
7	alpha (low)	187.94	[284.51 55.53 322.94 349.47 250.66 292.91 141.13 273.37 151.23 341.56 331.73 31.44 74.15 286.09 234.78 204.67 177.51 177.68 148.8 96.02 60.17 358.25 208.51 15.31 86.05 86.65 335.24 204.62 190.23 349.9 167.12 31.65 242.81 118.06 153.28 187.14 214.48 186.48 62.34 106.95 215.46 25.75 88.69 40.04 203.5 53.45 271.08 136.32 126.55 197.85 180.23 103.66 120.11 354.03 281.43 96.11 266.99 298.64 303.96 9.6…
	alpha (high)	210.46	[2.9955e+02 2.9486e+02 2.4842e+02 3.5448e+02 1.2970e+02 9.8090e+01 1.4755e+02 2.6933e+02 2.0841e+02 6.5750e+01 2.2873e+02 3.0919e+02 2.6218e+02 1.1887e+02 2.0238e+02 2.0746e+02 3.1002e+02 1.9477e+02 1.0723e+02 5.9040e+01 3.2720e+02 2.7682e+02 1.2863e+02 2.7815e+02 2.6406e+02 3.2000e+01 1.3979e+02 3.4768e+02 3.4529e+02 9.7260e+01 1.8156e+02 8.3790e+01 1.1000e-01 2.8917e+02 3.4510e+02 2.5083e+02 3.…
	gamma	85.55	[226.67 122.19 18.04 304.26 288.36 297.73 302.8 74.89 191.83 241.57 35.95 238.67 117.35 327.06 232.95 32.38 218.67 62.36 104.02 308. 63.13 177.27 174.26 26.3 214.81 161.63 94.18 140.02 179.3 274.25 298.43 110.96 189.76 294.44 292.06 346.04 14.29 306.08 37.3 50.67 93.92 178.33 124.5 337.74 309.51 128.4 155.51 34.71 114.92 258.97 80.77 317.57 65.28 48.26 255.38 329.07 112.35 54.61 214.89 314.09 51.…
8	alpha (low)	0.26	[1.7454e+02 1.8636e+02 1.1218e+02 1.3700e+01 2.5031e+02 2.0660e+02 1.1786e+02 3.4977e+02 1.6463e+02 3.2047e+02 3.7760e+01 2.1978e+02 3.0989e+02 1.9490e+01 8.2660e+01 1.3836e+02 3.0738e+02 3.3310e+02 3.4235e+02 2.4873e+02 6.2040e+01 1.5772e+02 1.9399e+02 1.9054e+02 3.0909e+02 2.9414e+02 9.6760e+01 3.3810e+02 2.4164e+02 8.8540e+01 1.8965e+02 3.4731e+02 2.8974e+02 9.8900e+01 8.3910e+01 3.1547e+02 1.…
	alpha (high)	140.27	[351.19 240.75 114.42 139.68 305.32 213.92 177.99 254.09 334.58 329.78 154.36 240.4 134.3 325.54 39.11 70.27 101.75 338.88 88.11 344.67 43.04 204.98 197.99 254.25 213.97 193.18 280.46 209.01 63.98 325.6 179.95 181.28 60.76 132.86 98. 202.21 258.58 34.12 108.21 282.35 316.62 179.52 65.33 62.72 304.85 80.01 258.54 86.24 15.36 318.17 45.21 300.95 205.86 207.1 55.9 94.06 210.23 188.86 88.03 5.39 147.…
	gamma	180.03	[204.43 192.56 62.29 73.91 304.33 208.93 348.21 138.16 305.28 244.78 270.64 132.64 9.23 358.99 274.66 119.18 316.26 306.27 330.09 2.47 219.92 119.06 192.15 49.66 183.05 301.71 29.69 124.05 329.78 74.46 62.65 222.36 44.46 301.81 326.73 38.03 164.21 309.13 47.92 146.82 139.03 65.88 252.28 141.31 101.5 95.38 317.48 120.95 294.02 22.98 115.84 247.67 155.74 74.6 309.82 252. 222.71 228.58 86.6 2.52 121…
9	alpha (low)	212.15	[168.06 80.55 320.89 259. 257.03 239.59 332.25 183.97 276.52 150.45 99.6 210.26 188.6 103.84 319.64 345.56 326.33 237.89 189.1 168.4 284.27 305.5 97.98 294.99 159.99 317.96 102.9 189.48 124.1 88.43 352.23 148.23 61.12 56.51 87.99 337.12 310.72 130.68 104.2 295.47 58.47 1.13 205.37 96.21 111.72 21.92 155.16 23.32 221.7 183.5 318.77 223.7 22.56 305.31 6.73 293.68 240.25 294.83 4.62 317.93 114.65 30…
	alpha (high)	274.63	[140.19 169.22 298.29 225.31 247.48 23.34 9.14 242.01 57.53 188.21 13.91 36.92 228.86 285.92 130.42 327.54 291.76 272.89 308.48 134.1 54.94 36.91 119.13 22.39 300.11 90.4 193.04 297.97 122.83 57.1 180.76 114.69 148.07 234.65 140.14 238.58 202.4 193.29 89.83 53.54 134.81 312.48 114.29 208.64 243.82 11.34 223.81 346.67 179.96 260.53 62.3 281.24 45.53 170.99 72.94 288.28 86.07 338.63 76.49 343.06 20…
	gamma	34.67	[302.61 23.06 46.94 279.27 258.08 1.71 166.4 42.34 17. 242.96 97.64 198.96 157.73 311.34 5.23 77.59 125.93 124.58 129.75 243.12 162.43 192.65 318.1 341.78 145.95 8.9 51.85 101.12 336.03 141.49 28.64 335.88 120.93 137.47 309.92 125.6 0.97 5.66 109.28 318.56 273.84 162.43 344.23 45.91 154.72 251.74 150.4 182.67 300.57 245.41 260.15 242.98 15.85 38.88 286.77 308.72 182.85 258.21 211.66 155.9 94.57 1…
10	alpha (low)	17.61	[ 65.97 331.81 6.91 275.35 266.07 229.35 140.19 111.19 306.28 326.13 328.63 251.95 166.56 268.53 164.43 281.47 136.53 359.78 221.32 37.28 63.85 179.63 51.52 223.09 304.23 196.78 279.16 43.82 305.91 313.75 41.58 75.72 294.59 130.85 345.96 219.38 149.19 56.26 225.03 9.39 242.85 257.48 315.69 15.97 288.2 14.92 138.99 317.89 142.66 177.99 96.23 247.75 149.07 191.35 356.44 306.02 227.96 213.16 222.27 …
	alpha (high)	347.56	[306.58 170.22 32.96 305.29 208.05 81.84 77.11 43.22 142.11 24.18 265. 352.32 92.15 2.1 84.76 296.6 176.27 315.95 98.2 282.43 9.59 287.16 147.01 209.16 166.39 34.03 78.82 176.97 191.58 8.94 247.29 1.08 329.7 6.85 354.25 229.26 119.71 11.33 8.1 306.27 127.74 295.45 342.12 285.77 237.44 286.42 51.17 29.84 129.34 318. 292.42 310.42 211.92 167.2 38.21 15.33 306.34 196.71 208.46 111.89 344.91 111.43 1…
	gamma	254.44	[3.2530e+01 1.9803e+02 3.5703e+02 1.2634e+02 2.4444e+02 2.5829e+02 2.0137e+02 2.6172e+02 9.1490e+01 3.2538e+02 1.0769e+02 1.7953e+02 2.6848e+02 1.3710e+02 1.4957e+02 3.2830e+02 2.8099e+02 7.3990e+01 2.7205e+02 1.8340e+02 2.3136e+02 3.0631e+02 1.9788e+02 2.3711e+02 2.5562e+02 2.0150e+01 2.0351e+02 2.7472e+02 1.0190e+01 4.8060e+01 1.6203e+02 4.0570e+01 3.3108e+02 5.5590e+01 3.3165e+02 3.2574e+02 2.…
11	alpha (low)	303.4	[ 82.66 22.66 95.28 14.62 119.31 201.63 335.87 107.67 160.08 135.86 171.17 154.43 282.82 312.29 290.15 241.35 159.07 266.15 31.84 108.48 275.41 155.08 315.94 52.81 139.59 41.96 71.94 293.14 134.09 179.41 262.05 76.71 313.12 233.42 219. 319.07 67.18 197.08 217.49 247.9 95.93 105.42 157.25 27.33 154.57 211.92 183.88 305.44 165.45 268.53 351.25 299.29 75.32 171.53 306.1 56.78 322.09 336.36 56.2 80.1…
	alpha (high)	23.45	[348.03 99.76 130.95 60.56 218.77 248.27 200.38 41.05 14.38 352.67 254.25 161.46 123.07 246.8 277.06 222.45 296.14 304.96 204.04 84.02 93.24 182.76 236.67 163.16 214.3 262.88 32.07 247.92 22.28 272.12 204.32 121.71 314.97 198.23 28.73 296.05 344.55 350.06 240.85 61.64 161.94 189.55 160.78 144.29 172.06 253.9 131.97 315.8 96.11 276.69 358.5 113.8 277.78 58.06 311.17 92.38 36.46 337.75 61.75 115.24…
	gamma	47.39	[1.3338e+02 1.8243e+02 2.7182e+02 2.5381e+02 4.8200e+00 1.1994e+02 3.5204e+02 2.9072e+02 2.4213e+02 3.5903e+02 3.4656e+02 1.9820e+02 2.1752e+02 1.0878e+02 1.6719e+02 8.4600e+01 3.5336e+02 2.8708e+02 2.2612e+02 2.8104e+02 1.5000e-01 2.6910e+02 3.4900e+00 2.8454e+02 8.3840e+01 7.3290e+01 2.2790e+01 1.3610e+01 3.0917e+02 1.6822e+02 6.0640e+01 1.3708e+02 1.1942e+02 2.4991e+02 9.0610e+01 3.2880e+02 3.…
12	alpha (low)	277.21	[ 39.23 188.64 11.32 7.76 347.88 133.6 156.35 137.24 350.92 34.36 208.52 100.32 232.4 186.35 291.5 328.17 138.65 219.68 110.7 38.13 359.47 178.24 258.62 199.43 166.97 145.52 143.66 156.4 27.84 51.48 199.46 228.92 167.8 354.89 111.76 47.22 177.89 6.41 67.82 60.17 214.16 286.23 138.91 77.39 42.25 293.33 164.96 162.27 272.84 343.88 281.04 175.66 256.76 261.7 109.72 148.14 151.64 312.96 295.64 233.93…
	alpha (high)	327.01	[215.28 206.72 60.97 139.52 338.66 199.62 225.95 206.67 355.4 1.19 18.98 269.09 160.36 246.51 210.04 37.89 322.05 65.07 256.56 162.47 71.63 238.49 213.84 89.01 265.11 242.29 274.37 352.38 244.22 306.94 240.21 207.77 276.7 81.2 172.58 171.06 209.46 98.46 186.41 127.52 31.5 308.32 66.14 101.72 57.06 12.9 357.47 309.02 343.17 18.29 320.81 335.15 301.55 333.72 203.93 245.19 241.27 185.41 30.27 136.39…
	gamma	302.79	[277.88 339.26 276.88 172.18 240.98 74.59 264.3 24.17 298.08 290.7 249.27 253.19 172.66 355.71 73.16 91.37 308.08 349. 181.92 49.92 300.86 61.53 195.46 111.48 85.53 261.09 127.89 12.58 189.91 147.45 151.84 210.12 119.8 164.84 133.83 76.78 257.06 79.17 189.45 13.21 136.5 337.05 89.24 16.14 234.46 90.61 306.26 91.7 286.45 36.99 298.03 16.22 81.8 108.59 353.71 120.82 333.77 181.12 262.6 104.04 37.56…
13	alpha (low)	157.26	[199.15 117.76 85.03 161.74 337.59 160.68 148.45 340.94 9.97 227.38 177.1 36.15 23.78 65.95 76.69 17.21 121.84 262.02 139.5 189. 236.27 219.85 340.64 332.6 318.62 223.81 251.11 117.96 103.29 89.23 288.16 50.71 101.1 165.18 124.99 210.52 192.76 196.31 93.57 138.07 336.45 156.69 128.47 319.61 38.28 179.12 277.16 231.77 31.89 354.31 136.29 159.44 268.47 266.26 2.27 318.89 63.07 82.39 359.16 208.08 3…
	alpha (high)	244.82	[ 41.8 236.36 66.36 141.1 7.46 219.65 264.86 217.12 166.61 236.48 163.48 240.35 89.78 342.95 30.26 246.55 36.85 2.41 101.57 223.51 2.38 234.9 109.83 279.49 45.27 322.06 234.07 59.74 95.67 282.38 36.42 349.01 164.63 193.27 275.48 4.97 253.12 189.55 205.07 139.69 253.49 240.91 167.27 140.21 69.78 241.81 38.34 334.88 102.21 21.35 286.81 305.65 172.28 322.68 357.88 248.57 207.43 164.65 111.25 287.82 …
	gamma	219.63	[199.47 130.94 97. 48.26 153.18 298.69 56.59 12.41 65.65 217.63 29.79 20.29 64.84 332.69 320.07 186.37 47.8 54.8 274.87 6.02 211.49 56.64 154. 320.15 79.15 147.11 207.6 154.36 57.85 49.36 209.78 41.53 135.48 63.88 152.6 195.68 338.43 58.39 309.32 11.86 117.24 262.9 47.13 174.62 27.1 258.38 143.19 56.83 186.88 50.77 212.92 50.7 294.78 312.61 244.44 170.07 162.68 139.07 221.85 26.19 54.33 136.17 8.…
14	alpha (low)	147.98	[ 64.83 162.88 273.21 203.01 319.1 46.91 136.89 235.01 33.17 337.88 249.25 19.18 80.38 237.78 171.89 300.76 284.46 157.58 79.27 24.84 256.79 143.17 140.68 199.93 246.09 196.36 67.62 37.06 36.56 39.84 67.82 296.7 304.02 12.71 326.67 42.64 201.02 58.91 58.51 295.06 121.26 86.4 285.92 148.45 317.4 280.14 263.02 317.09 79.26 270.62 37.48 67.85 39.41 134.06 109.89 172.8 147.11 151.32 254.9 136.59 311.…
	alpha (high)	215.38	[ 34.44 85.31 79.92 238.78 6.65 357.89 322.29 198.62 255.13 355.28 339.53 61.61 249.19 271.49 250.72 228.24 79.17 316.2 275.24 159.55 201.1 294.55 247.06 336.84 229.67 11.32 67.97 180.82 219.81 291.26 170.58 162.32 356.01 49.98 339.92 199.06 224.2 224.42 169.58 76.77 156.77 178.25 30.32 337.22 18.22 27.67 326.4 57.99 40.83 230.06 286.89 250.93 101.67 1.61 291.33 356.86 308.71 15.89 279.84 231.75 …
	gamma	6.74	[122.42 318.78 111.85 228.9 55.83 349.62 158.87 116.8 59.88 115.76 313.46 315.98 162.61 76.55 274.02 134.26 52.88 158.5 260.04 218.35 125.16 324.9 346.93 241.11 103.34 290.75 236.49 215.06 54.85 17.53 117.33 339.97 328.82 60.87 113.09 28.02 22.46 157.32 54.68 108.73 32.87 152.5 318.11 56.19 346.81 161.86 59.16 345.1 264.93 17.87 284.97 160.49 278.54 312.23 297.82 174.51 179.67 30.13 325.51 230.81…
15	alpha (low)	162.03	[260.35 265.36 96.76 116.96 142.94 74.13 260.11 112.45 136.02 298.75 236.38 302.82 103.66 290.96 252.92 135.08 127.66 2.42 215.8 95.24 209.66 189.91 34.22 217.95 348.78 255.6 351.69 20.82 133.03 359.84 222.04 223.65 24.11 152.92 41.32 177.27 184.21 237. 14.83 287.82 354.13 49.77 232.49 109.85 260.54 222.04 92.58 342.79 295.53 215.96 282.4 270.45 223.41 328.59 45.74 56.81 266.47 319.39 71.82 232.3…
	alpha (high)	227.72	[ 23.44 14.7 240.59 114.42 133.04 286.1 256.39 230.85 288.91 74.47 252.76 279.49 104.42 25.84 187.83 169.12 279.66 78.43 337.12 228.91 183.83 8.06 99.56 43.41 40.11 84.12 69.56 26.28 106.55 310.31 334.2 39.55 284.1 276.55 220.44 200.75 1.81 38.71 131.35 177.15 70.99 99.91 229.73 247.32 229.41 213.28 229.73 130.59 92.81 154.29 281.6 190.86 333.26 300.15 82.45 295.66 69.56 14.66 283.48 147.41 88.59…
	gamma	246.41	[ 2.42 54.63 282.99 194.35 198.87 355.83 325.05 150.91 6.36 287.3 148.48 281.56 109.26 229.1 148.88 212.05 196.93 252.79 8.19 162.09 111.46 67.45 178. 37.27 39.29 358.67 152.58 281.21 322.15 264.24 144.77 186.75 40.6 58.09 227.68 75.37 237.53 215.48 63.77 25.23 243.99 146.63 109.11 247.15 230.03 113.02 268.1 344.17 152.77 267.74 338.85 161.06 306.22 42.57 221.61 73.05 154.32 343.05 68.6 162.1 77.…
16	alpha (low)	236.03	[206.06 357.96 335.35 272. 302.29 281.33 295.38 312.78 252.76 350.84 60.88 79.35 123.6 80.27 265.13 292.05 324.44 238.29 288.07 355.97 96.9 169.39 322.72 210.53 160.93 13.29 358.98 61.08 299.38 305.97 153.98 168. 176.33 13.94 51.45 255.48 166.47 145.7 267.24 277.87 202.45 50. 257.1 86.42 130.09 120.3 273.72 146.31 179.44 44.73 25.23 112.28 41.45 41.74 289.02 170.43 100.2 25.78 134.98 213.6 58.19 …
	alpha (high)	230.54	[330.8 349.12 203.24 2.27 316.24 340.9 160.31 6.08 45.3 17.8 351.55 274.99 133.26 135.14 280.01 276.59 46.93 107.39 203.69 274.38 46.9 164.65 231.23 190.04 172.91 183.03 72.55 125.05 119.09 328.92 242.43 119.99 165.45 122.29 107.88 6.14 68.78 288.07 0.5 37.58 83.1 72.14 336.3 354.74 107.6 195.35 35.76 292.62 309.05 8.32 44.65 40.95 17.11 352.61 125.45 197.97 177.76 73.89 214.22 239.78 123.64 224.…
	gamma	34.37	[353.44 83.5 291.76 141.22 238.2 326.25 17.37 165.06 34.47 275.92 326.63 15.03 94.84 213.86 121.94 194.54 40.29 130.31 108.79 56.47 51.34 357.07 163.34 112.58 70.22 39.21 42.58 342.03 239.4 141.93 341.96 336.27 96.73 149.19 342.17 170.41 162.59 26.32 27.81 345.27 346.95 176.7 50.04 62.19 85.22 238.98 240.74 318.58 293.08 4.67 303.75 281.69 3.05 331.67 53.94 244.38 135.88 273.04 61.82 22.6 16.66 3…
17	alpha (low)	178.86	[ 9.68 242.11 45.03 123.99 212.69 100.52 96.47 179.61 58.98 20.64 350.1 205.85 343.08 69.06 103.89 100.57 176.32 169.91 216.48 80.52 340.95 229.4 165.75 152.68 251.46 103.83 54.44 108.27 264.15 193.37 355.14 140.72 13.34 251.87 44.02 73.33 153.97 54.08 288.13 194.61 27.64 36.89 60.76 298.6 78.11 150.24 41.47 238.65 339.58 259.21 306.78 272.45 273.03 348.93 247.12 178.26 325.88 233.24 214.73 278.2…
	alpha (high)	200.21	[ 35.75 351.6 180.76 219.76 222.17 120.92 127.57 102.94 204.2 341.02 277.04 205.92 7.03 123.91 122.32 347.2 206.23 51.21 7.29 104.63 341.04 257.49 220.12 232.61 169.11 284.03 180.27 192.38 319.04 229.93 96.51 183.69 155.05 302. 130.15 65.98 217.7 271.89 12.1 191.9 93.15 93.84 112.97 348.09 207.12 156.69 45.87 194.92 265.89 122.54 14.39 337.05 41.07 329.21 263.43 280.75 67.89 179.71 240.18 172.2 1…
	gamma	293.25	[256.54 338.13 269.68 198.81 263.83 193.31 24.83 228.29 48.7 223.81 117.7 203.7 72.74 190.66 302.3 181.02 37.22 102.32 280.33 270.16 48.19 295.93 197.69 102.76 16.7 187.94 177.9 98.09 312.3 263.93 84.5 167.02 254.44 309.65 12.84 336.37 160.58 9.14 298.61 196.57 66.17 215.71 58.43 23.85 265.98 214.79 198.87 173.88 58.74 190.6 328.82 9.14 115.59 208.01 50.45 268.1 301.03 344.76 306.61 231.27 259.86…
18	alpha (low)	231.45	[ 30.24 258.59 70.26 9.95 279.53 257.8 338.38 169.16 223.45 301.9 1.23 151.37 178.51 197.41 193.89 207.37 17.64 266.3 112.13 70.58 99.37 195.53 278.51 116.49 166.3 328.22 314.98 91.99 300.27 48.31 40.16 138.06 324.31 166.97 216.17 276.06 23.7 257.36 175.37 198.92 46.27 35.42 111.67 310.74 93.86 235.11 318.86 118.45 284.09 94.29 192.09 253.46 306.85 281.82 162.18 191.74 53.83 125.27 80.97 41.45 72…
	alpha (high)	206.45	[ 11.58 322.01 98.42 104.34 127.56 269.24 240.19 326.88 294.62 37.9 208.06 126.82 90.22 184.67 297.43 105.2 43.85 320.7 294.75 75.83 163.77 269.08 20.66 20.45 168.13 343.18 300.17 3.68 142.04 216.61 299.73 166.64 279.5 73.15 226.47 342.74 147.18 337.06 23.98 98.45 177.58 200.59 110.98 153.77 292.61 268.17 248.88 139.17 306.89 292.16 216.9 148.42 239.57 285.31 67.02 90.87 254.8 226.08 15.36 99.66 …
	gamma	6.31	[316.4 320.38 346.3 208.96 352.61 105.51 29.09 233.57 165.48 354.11 263.47 302.85 209.03 277.78 356.56 356.12 210.46 145.87 166.56 251.5 38.04 169.44 218.43 356.71 58.07 188.08 67.15 156.86 59.29 239.06 14.9 133.43 218.85 10.52 191.83 44.5 203.14 31.7 28.75 143.85 306.1 26.9 166.1 258.27 132.39 264.34 148.99 263.62 167.45 40.25 55.05 333.31 242.23 159.13 156.89 105.33 354.34 219.26 233.07 358.49 …
19	alpha (low)	279.83	[ 14.68 70.82 118.99 76.93 257.57 102.76 241.29 4.33 64.15 354.05 68.92 30. 37.13 190.82 42.05 327.84 244.81 359.32 272.45 240.18 265.33 49.87 172.28 355.94 21.58 39.94 221.25 273.16 296.24 300.34 68.21 170.69 97.36 260.46 198.9 207.84 176.92 267.36 175.38 335.02 61.64 209.24 211.75 91.83 220.02 55.17 248.34 132.22 296.5 121.41 94.13 30.01 226.77 207.14 311.61 123.68 56.8 284.74 104.57 19.74 89.7…
	alpha (high)	5.57	[103.09 2.15 188.52 27.07 341.62 336.55 336.09 340.24 145.49 186.71 296.43 63.74 21.69 238.08 188.38 138.28 66.79 113.52 244.85 180.8 297.72 243.29 211.53 178.48 132.51 288.86 253.5 339. 180.38 125.04 320.44 318.24 310.81 248.14 246.46 140.59 292.82 19.74 192.62 16.33 329.01 299.49 247.16 88.25 144.02 318.93 228.43 282.41 355.95 52.27 0.4 19.14 87.59 45.46 339.68 29.45 165.63 331.21 101.58 53.75 …
	gamma	281.47	[194.1 43.12 189.69 284.81 334.86 96.18 257.05 215.11 71.58 328.22 196.09 115.81 112.02 39.41 295.88 302.82 2.28 320.44 245.94 253.94 47.57 179.68 239.2 223.99 125.7 292.95 135.83 95.33 60.2 67.38 279.94 229.98 35.25 91.42 47.79 339.06 344.08 135.7 244.4 237.98 63.9 169.75 215.38 279.21 150.49 76.07 78.97 7.49 36.85 36.7 170.98 248.98 286.44 158.14 286.34 331.44 35.95 224.13 334.95 336.16 256.02 …
20	alpha (low)	231.72	[ 91. 75.41 62.74 98.76 31.95 99.09 267.7 158.37 326.82 190.69 10.28 185.83 265.35 128. 166.61 333.54 281.78 299.24 153.86 183.45 325.34 289.49 202.35 335.75 67.2 333.89 52.6 156.6 14.5 96.69 223.7 45.25 219.21 11.89 177.45 293.34 63.04 303.11 43.68 79.3 171.81 87.89 273.51 92.64 23.78 130.96 12.51 57.46 129.88 10.09 120.5 188.03 13.4 320.13 294.71 18.68 225.68 121.04 91.01 163.49 0.8 8.79 356.13…
	alpha (high)	248.09	[320.18 88.73 156.83 149.6 68.37 35.6 319.11 260.94 220.23 190.23 24. 210.72 53.46 237.21 119.66 157.07 338.47 155.03 282.65 269.98 22.66 359.88 37.39 64.6 256.52 35.45 108.93 34.07 191.45 224.26 64.29 151.19 321.3 20.14 251.51 216.4 283.09 54.11 105.99 166.53 225.05 162.01 12.25 106.15 96.91 212.68 26.01 227.01 146.74 104.7 135.62 131.65 355.36 249.47 127.77 124.18 58.8 342.42 314.49 143.55 210.…
	gamma	355.35	[265.23 101.57 287.95 45.5 202.95 13.33 109.39 166.04 322.06 108.53 0.38 64.08 103.66 145.36 204.75 132.24 200.74 192.31 124.44 165.56 274.53 353.29 10.28 95.92 164.35 269.77 111.61 304.35 140.81 71.84 243.4 40.51 282.5 340.6 259.5 32.69 162.64 173.91 231.61 54.31 246.6 77.74 38.07 268.73 73.11 309.34 28.54 42.46 3.19 79.48 358.9 159.1 357.79 317.87 143.54 288.92 255.75 170.63 1.92 294.77 320.18 …
21	alpha (low)	155.57	[193.47 244.85 333.97 117.18 267.14 168.7 132.37 293.82 185.32 271.15 22.6 143.99 315.3 98.06 40.62 346.32 123.77 92.65 119.48 190. 113.31 74.24 175. 276.36 254.65 59.26 29.62 47.07 335.62 310.8 284.36 245.64 24.78 61.2 352.06 201.94 16.04 42.37 342.53 314.47 142.93 110.87 103.23 195.84 137.17 258.17 113.34 201.37 328.32 286.36 196.39 0.48 230.08 46.48 285.47 134.29 58.23 127.55 285.3 6.2 107.4 2…
	alpha (high)	197.41	[ 46.48 263.68 344.93 78.61 206.64 123.62 248.12 218.49 191.57 28.36 258.06 257.7 13.73 124.99 232.7 102.62 276.31 239.8 159.86 28.09 176.19 174.9 122.64 161.46 168.22 53.18 110.18 34.76 310.37 44.83 18.72 272.11 157.2 69.9 69.42 346.94 30.8 304.11 344.42 170.33 282. 36.28 101.07 285.49 289.11 263.43 243.55 11.37 63.2 253.55 209.54 181.84 193.4 125.26 263. 315.75 202.01 197.49 70.51 63.16 199.06 …
	gamma	46.91	[3.6920e+01 3.2187e+02 2.4238e+02 7.2220e+01 2.8850e+01 1.7993e+02 9.9120e+01 8.1550e+01 2.3493e+02 9.8410e+01 2.0686e+02 1.9752e+02 1.6915e+02 2.6743e+02 2.8060e+02 1.3779e+02 3.0435e+02 1.2781e+02 6.5900e+00 5.0980e+01 5.5500e+01 1.9662e+02 2.5937e+02 6.1600e+00 2.6936e+02 3.3207e+02 1.9070e+02 2.7779e+02 2.8538e+02 2.7576e+02 3.8280e+01 3.0151e+02 6.9330e+01 1.9442e+02 1.8413e+02 2.3669e+02 1.…
22	alpha (low)	148.58	[132.49 70.98 16.24 256.64 30.81 214.07 231.35 100.35 205.41 239.48 60.91 203.93 313.87 260.46 151.11 228.7 318.7 76.43 46.11 157.86 317.65 342.07 334.26 160.54 149.59 201.96 343.74 19.16 249.21 95.56 131.29 15.77 107.68 197.02 40.14 217.58 93.58 36.2 306.62 334.85 345.01 160.56 336.86 147.94 233.83 183.77 147.62 242.84 236.18 31.35 55.33 274.47 211.43 254.92 39.97 193.73 220.17 185.98 122.63 218…
	alpha (high)	158.52	[ 49.99 76.69 17.49 262.45 8.36 274.15 180.77 323.99 138.73 52.6 49.52 209.45 226.18 163.99 169.55 195.93 105.25 182.06 194.42 276.78 234.94 188.75 82.33 319.14 165.18 47.4 84.02 24.18 252.25 17.46 119.44 194.18 117.42 250.27 33.81 250.98 354.58 9.26 292.92 202.21 327.62 129.37 254.21 178.12 144.27 11.32 128.9 269.09 306.45 242.53 250.23 118.94 4.49 253. 248.27 274.05 357.66 256.31 58.96 40.62 20…
	gamma	296.11	[ 31.64 331.76 294.26 79.99 124.23 167.02 138.24 4.33 333.14 188.19 140.54 293.84 292.52 161.5 276.8 183.35 97.9 267.81 287.84 76.66 326.41 13.15 173.61 338.92 17.17 58.25 17.67 105.39 141.16 27.26 241.17 221.2 55.56 267.43 287.01 169.33 11.06 76.16 271.36 157.72 336.05 91.72 40.22 60.45 162.63 89.7 189.11 187.4 339.33 331.67 58.18 191.38 213.54 254.01 181.46 143.44 89.23 56.04 119.68 83.65 236.5…
23	alpha (low)	261.57	[295.29 105.29 64.35 291.48 231.5 32.71 156.5 349.94 70.04 277.43 280.56 277.1 268.73 237.65 133.88 18.79 150.71 112.97 152.66 174.45 85.84 315.08 44.23 209.34 108.79 151.3 164.03 158.4 282.15 184.89 233.57 143.71 283.63 344.38 79.76 71.08 199.98 169.45 72.49 326.5 185.56 290.75 284.58 291.48 9.77 336.43 343.84 228.83 191.91 343.06 313.03 65.48 338.53 254.77 42.85 106.06 252.47 307.84 22.12 115.9…
	alpha (high)	304.9	[2.7966e+02 1.1984e+02 2.6749e+02 3.3056e+02 2.6059e+02 6.7540e+01 5.1840e+01 5.0800e+00 2.4282e+02 2.3760e+02 2.7772e+02 2.7530e+01 2.8236e+02 2.4820e+02 3.5239e+02 2.1858e+02 2.2566e+02 1.1757e+02 1.0000e-01 1.5630e+02 4.0040e+01 1.2214e+02 1.4197e+02 1.7463e+02 1.9824e+02 3.3673e+02 1.9026e+02 2.9008e+02 2.5245e+02 2.2810e+02 3.3490e+01 1.0020e+02 3.5352e+02 8.4200e+01 9.4190e+01 3.1576e+02 1.…
	gamma	174.64	[326.14 160.99 257.59 22.84 102.98 81.93 184.69 289.55 243.44 211.63 277.81 59.09 299.97 178.08 134.91 291.69 261.61 247.35 359.62 132.58 340.72 183.45 289.25 196.2 181.96 68.2 70.36 78.17 77. 91.79 312.22 296.78 343.55 22.25 177.95 157.92 46.76 219.96 158.87 147.39 122.82 115.88 266.02 129.52 256.14 269.29 271.92 5.51 146.04 37.04 34.78 271.91 25.31 177.59 293.97 123.53 127.5 280.64 236.13 48.25…
24	alpha (low)	211.4	[121.93 137.41 1.93 148.14 323.08 309.07 84.51 328.39 133.01 104.51 38.34 347.82 47.22 232.31 244.62 350.17 83.64 10.44 66.17 315.13 342.06 82.39 225.45 232.12 116.78 219.71 265.82 12.41 159.4 357.24 138.43 134.96 262.14 354.99 15.44 340.19 95.43 5.39 236.59 139.62 225.56 27.58 318.98 246.84 204.08 250.8 135.98 322.41 158.8 218.76 280.76 287.51 128.34 223.45 20.16 144.03 65.27 324.29 170.08 63.31…
	alpha (high)	272.32	[ 93.2 48.96 88.34 358.69 254.03 305.69 166.31 356.26 104.17 82.67 244.1 128.96 228.43 335.16 253.71 314.42 193.14 112.54 223.75 184.31 145.77 267.34 215.86 319.93 351.38 192.23 331.82 215.76 193.14 319.11 273.02 48.14 36.56 159.97 350.52 98.71 170.55 276.03 55.67 187.65 290.97 358.37 39.55 41.17 246.65 164.64 266.26 224.87 14.68 134.49 74. 33.59 132.51 56.55 108.18 99.53 133.8 136.58 316.94 256.…
	gamma	10.68	[241.08 358.47 282.21 1.9 351.34 279.18 167.81 184.81 164.72 283.87 282.62 126.03 182.87 145.15 23.17 169.85 241.54 307.46 95.1 241.66 17.47 214.39 115.06 255.29 34.42 118.6 83.99 236.25 105.6 348.97 73.93 342.98 73.28 228.95 191.44 210.69 158.71 107.86 354.24 249.02 228.79 1.31 292.97 226.04 192.7 13.9 83.78 353.74 322.13 276.25 358.35 336.17 283.74 85.35 348.68 112.12 266.58 154.47 336.25 345.1…
25	alpha (low)	110.69	[ 21.36 215.81 68.08 267.8 337.67 353.22 119.65 280.16 329.29 81.79 23.98 100.05 280.51 346.28 167.04 70.31 352.47 200.11 178.91 318.57 5.82 342.97 288.09 272.74 16.79 127.67 63.39 138.54 333.93 35.47 26.78 268.6 235.07 103.76 301.25 121.63 233.12 12.16 51.19 104.65 31.39 157.4 118.16 175.2 205.71 226.79 101.88 309.15 253.54 289.84 230.09 310.13 9.11 250.78 310.86 106. 247.94 214.5 170.24 118.27 …
	alpha (high)	66.38	[107.7 278.32 61.46 232.71 173.36 149.63 158.29 164.95 129.51 308.01 125.38 120.08 287.75 40.42 60.48 18.66 357.67 324.96 192.54 227.49 26.6 130.7 55.83 348.53 341.77 357.55 292.53 162.45 347.53 198.76 191.91 186.96 74.28 318.51 141.29 170.69 154.78 128.94 73.48 14.99 31.61 97.19 36.67 217.41 238.72 199.85 175.6 130.62 235.49 278.2 123.56 270. 348.11 233.39 217.77 277.42 334.62 41.66 198.01 307.3…
	gamma	282.56	[ 75.5 131.32 163.42 167.82 70.27 108.76 249.08 219.97 6.19 58.24 196.25 328.94 146.86 48.76 303.46 253.11 215.24 287.69 265.09 267.91 325.53 155.47 110.08 322.97 131.08 194.85 217.22 331.16 293.23 150.17 77.32 70.74 166.75 142.23 120.29 182.05 257.44 61.48 196.52 126.4 21.26 9.96 43.42 75.64 206.99 115.61 300.51 77. 257.65 5.4 96.35 281.51 154.76 7.34 237.48 317.66 249.79 47.03 48.65 158.94 139.…
26	alpha (low)	174.16	[152.13 96.95 123.11 210.62 24.02 42.23 222.81 85.49 50.13 207.73 95.27 197.16 64.08 317.07 131.08 187.08 55.26 45.62 283.02 134.78 161.25 159.17 114.83 213.17 44.79 152.83 285.04 45.83 343.95 162.41 282.95 214.86 335.25 89.85 117.67 139.15 224.68 306.04 78.69 114.71 114.09 8.87 35.89 266.32 263.41 117.56 295.33 77.72 249.85 139.57 89.98 190.23 226.38 9.64 306.87 350.29 291.67 9.45 199.05 192.82 …
	alpha (high)	7.75	[154.38 207.01 207.58 326.58 92.45 186.27 148.84 109.18 5.38 272.94 70.68 192.71 42.29 150.82 135.33 356.28 15.24 19.26 11.18 252.1 188.77 204.6 269.69 205.52 115.6 245.11 21.77 243.53 359.54 95.7 184.84 168.78 1.68 130.29 277.35 217.78 54.29 184.22 118.14 10.04 101.94 306.36 272.64 357.05 2.2 115.22 255.14 335.69 44.76 131.08 99.96 342.5 167.8 48.16 45.33 122.08 340.36 26.39 166.2 60.67 293.02 3…
	gamma	42.55	[ 78.21 232.92 256.92 303.07 174.62 162.92 130.37 355.31 318.22 94.78 299.33 310.2 53.36 103.99 109.41 200.09 18.4 306.51 141.9 242.59 282.58 41.05 97.29 52.67 193.99 190.28 75.86 261.95 245.41 20.64 57.71 238.34 235.51 70.25 181.69 327.57 218.4 213.16 201.06 290.99 43.44 140.81 66.78 163.94 345.64 128.33 280.78 105.71 0.89 308.49 42.37 101.82 262.6 195.74 108.78 341.11 316.25 19.28 56.53 175.68 …

## Sheet: control_S151_cue
Subject number	Band	Evoked phase (º)	Induced phase (º)
1	alpha (low)	199.6	[2.2447e+02 1.2091e+02 3.4348e+02 2.7454e+02 1.8313e+02 2.9093e+02 2.7549e+02 1.1452e+02 5.2520e+01 1.8646e+02 2.0232e+02 8.1960e+01 5.4920e+01 2.3195e+02 1.6735e+02 2.6989e+02 3.5056e+02 1.5033e+02 2.9806e+02 3.5355e+02 1.9657e+02 3.2398e+02 3.4810e+02 7.8300e+00 3.4190e+01 3.9010e+01 3.5717e+02 8.5140e+01 1.7159e+02 3.1655e+02 1.9421e+02 2.6267e+02 1.3378e+02 4.3200e+00 2.7343e+02 1.8300e+01 6.…
	alpha (high)	270.99	[245.34 241.56 243.66 281.84 181.9 285.8 157.97 77.41 353.09 247.73 251.19 206.65 277.56 72.05 313.06 359.96 171.24 335.83 238.7 37.1 227.73 343.04 37.15 6.15 82.09 352.78 231.34 68.9 62.03 186.66 136.62 120.08 72.01 273.16 68.07 246.44 115.39 55.45 287.33 58.65 103.66 128.5 20.91 129.79 239.68 33.62 0.36 234.87 34.77 280.54 217.48 45.94 345.29 250.55 271. 347.88 69.75 59.16 160.88 50.75 111.34 3…
	gamma	70.85	[2.9383e+02 1.6528e+02 3.1144e+02 3.3110e+01 1.9558e+02 6.6200e+00 1.7560e+01 3.3673e+02 8.3030e+01 1.5740e+01 7.0000e-02 1.9381e+02 3.1823e+02 1.9308e+02 1.6560e+01 1.0466e+02 2.1172e+02 2.3650e+01 2.1691e+02 3.4435e+02 3.4341e+02 2.0790e+02 1.5197e+02 3.9010e+01 1.5314e+02 1.6453e+02 8.3500e+00 2.0356e+02 9.1910e+01 3.8090e+01 2.7841e+02 1.6180e+01 4.0810e+01 1.6546e+02 2.4383e+02 1.5938e+02 3.…
2	alpha (low)	349.49	[ 71.76 121. 144.21 39.73 85.04 64.62 355.03 36.42 325.8 290.79 150.73 259.85 256.81 181.23 82.32 277.99 121.94 146.17 344.76 181.37 150.93 12.93 317.7 82.15 130.87 304.18 145.03 36.2 155.56 183.35 53.36 300.63 183.92 203.91 59.63 316.93 67.42 20.55 156.39 79.69 223.37 300.79 260.42 355.18 173.31 325.4 198.58 24.06 54.73 110.94 262. 233.43 293.18 210.01 110.57 246.78 115.23 130.07 1.99 127.9 221.…
	alpha (high)	77.52	[ 90.79 91.43 117.06 345.08 64.7 296.76 30.74 348.03 275.36 14.63 292.71 343.17 158.66 307.04 278.57 325.22 3.26 176.29 174.87 209.36 239.45 47.23 291.19 358.6 114.36 249.75 161.05 155.87 287.32 6.15 170. 307.33 327.92 23.78 219.42 80.93 5.76 290. 282.95 32.57 106.46 339.14 265.19 179.56 126.36 110.93 165.55 225.97 251.65 40.45 310.45 354.13 342.7 269. 313.05 12.47 178.05 168.13 202.98 88.21 255.…
	gamma	17.31	[311.02 46.09 266.98 317.01 309.4 203.1 221.23 118.44 155.46 132.23 304.16 237.3 341.88 188.02 167.35 62.63 173.5 239.65 210.09 96.13 8.73 117.5 252.28 340.7 27.01 169.61 49.2 90.45 51.21 40.74 254.78 224.08 209.56 1.27 10.07 56.33 245.16 15.92 116.3 287.09 240.27 263.09 314.84 11.71 287.98 241.65 57.22 229.81 310.07 352.53 284.58 275.2 266.46 200.32 117.88 151.88 257.26 286.74 138.33 191.44 160.…
3	alpha (low)	129.22	[141.53 231.67 259.88 3.28 293.12 126.72 78.17 82.54 14.92 227.33 49.46 289.63 110.69 76.53 59.72 47.9 112.3 29.94 269.37 93.46 25.23 343.15 124.62 138.96 274.01 239.96 113.82 89.24 263.66 276.06 227.62 278.54 168.98 271.75 357.02 93.4 108.45 76.99 265.59 239.05 313.61 168.74 144.24 355.84 64.6 247.37 290.23 231.39 327.9 249.61 230.83 263.94 234.32 245.87 359.37 226.36 333.25 236.6 259.67 227.53 …
	alpha (high)	213.16	[ 84.98 2.34 280.33 202.65 244.68 224.56 349.56 262.59 341.72 16.95 182.63 258.51 57.64 13.86 294.56 283.9 219.43 88.27 336.36 129.01 183.82 154.03 57.73 72.46 258.99 59.52 53.4 192.04 241.74 178.07 299.29 31.89 141.1 208.14 60.9 294.97 305.41 120.66 304.32 330.14 239.68 112.99 347.7 296.17 10.46 252.4 259.51 268.32 151.28 202.3 195.63 147.41 172.73 203.58 130.86 341.41 322.66 104.06 164.98 197.5…
	gamma	16.45	[126.04 106.47 330.26 90.75 300.46 156.39 194.06 24.71 67.97 169.07 161.16 46.32 318.79 105.75 225.66 278.35 331.75 289.47 249.14 277.66 279.45 223. 48.86 29.87 126.06 249.64 15.61 160.81 65.64 157.81 185.44 351.05 182.11 287.85 5.11 311.39 171.4 307.56 308.4 306.22 43.88 104.64 181. 276.29 324.1 41.98 262.07 274.94 355.66 139.54 264.52 144.75 275. 264.19 311.47 131.16 113.92 356.96 348.72 173.85…
4	alpha (low)	79.64	[236.67 229.56 121.26 73.79 147.03 9.18 27.49 184.73 235.79 199.59 162.76 294.01 47.9 286.87 262.92 143.17 81.84 273.18 325.73 34.33 182.93 127.12 284.27 195.43 130.82 271.72 148.65 322.57 24.44 5.26 251.2 200.57 43.68 142.84 236.11 198.61 27.12 199.63 166.23 105.52 240.32 36.11 46.5 298.56 131.81 11.27 62.96 97.93 355.41 84.18 81.68 340.19 268.72 323.89 302.46 183.55 150.72 358.26 288.64 24.39 3…
	alpha (high)	187.12	[3.0738e+02 1.9890e+02 3.1104e+02 3.5739e+02 2.1255e+02 1.6248e+02 2.7392e+02 4.4700e+00 3.2908e+02 2.2448e+02 1.5838e+02 1.7507e+02 1.8169e+02 1.9663e+02 2.4012e+02 1.2301e+02 3.3672e+02 1.8236e+02 3.5735e+02 1.8164e+02 3.4441e+02 2.3916e+02 2.5817e+02 1.7514e+02 1.1000e-01 2.5816e+02 1.6582e+02 3.0251e+02 2.2456e+02 1.8427e+02 9.7520e+01 6.9710e+01 3.5666e+02 8.2550e+01 4.1900e+01 3.1628e+02 1.…
	gamma	127.39	[285.25 37.38 112.05 275.61 115.86 196.99 75.04 175.16 281.16 1.11 289.47 321.88 18.43 271.79 234.66 240.13 114.97 76.63 253.55 248.01 141.05 63.08 151.87 270.21 4.65 203.65 237.01 169.83 221.77 239.44 14.45 294.58 232.83 154.21 253.76 310.98 220.29 164.92 181.51 134.08 220.26 115.92 358.16 169.7 227.89 353.07 83.39 279.9 6.19 155.26 95.59 244.73 92.92 355.8 24.58 261.98 57.88 351.09 188.74 242.6…
5	alpha (low)	252.11	[ 20.59 272.54 109.38 213.02 27.63 51.48 290.16 268.42 160.12 335.91 167.56 24.56 104.93 326.59 88.72 139.54 221.9 0.48 327.19 31.06 272.54 157.84 56.52 1.99 243.13 140.9 71.81 225.06 157.27 204.29 131.49 89.14 200.66 42.92 229.23 172.6 165.07 218.78 307.64 255.57 4.98 329.46 94.84 160.52 71.68 73.66 312.83 77.54 313.59 51.04 5.1 41.82 216.72 359.88 204.34 26.13 130.61 256.61 280.92 111.51 162.7 …
	alpha (high)	254.51	[ 71.34 63.33 124.25 354.17 117.17 295.42 332.94 343.92 305.39 320.93 104.78 210.25 86.88 63.01 155.47 88.82 151.58 166.26 269.99 89. 197.76 213.71 286.31 170.32 25.96 325.76 208.86 9.54 232.77 26.42 91.45 30.1 82.72 263.33 289.79 47.52 183.06 219.77 313.81 176.79 28.34 349.28 132.62 45.53 356.59 215.64 150.65 228.57 342.23 72.14 114.27 251.53 273.14 351.77 61.87 52.48 150.85 267.61 259.71 125.6 …
	gamma	305.05	[344.95 74.97 172.73 319.43 87.92 101.03 266.1 273.78 255.48 287.97 245.37 322.04 237.28 37.69 102.25 267.67 120.89 1.02 259.54 273.62 12.13 19.79 250.33 261.34 303.84 293.54 345.53 284.1 183.78 38.47 264.03 152.7 62.62 268.42 41.37 44.4 49.15 269.04 48.97 207.86 124.54 278.79 169.02 145.75 72.89 193.42 4.92 290.84 54.6 238.81 221.18 205.39 235.39 270.8 293.95 340.49 114.01 187. 313.43 19.46 61.8…
6	alpha (low)	40.01	[ 0.51 269.03 342.65 217.81 322.47 195.37 187.99 129.77 269.02 273.36 207.78 23.96 222.29 316.74 323.39 65.14 317.26 79.42 110.14 334.12 275.04 129.64 184.96 153.31 153.02 75.62 269.85 99.9 225.87 172.3 53.97 62.67 60.58 330.37 28.34 340.95 80.31 123.86 31.97 53.65 221.79 290.63 121.87 336.82 331.67 117.55 35.84 274.33 112.37 165.09 221.74 262.28 186.77 239.01 222.57 243.09 125.96 181.6 85.79 246…
	alpha (high)	74.47	[320.85 5.54 347.93 238.4 171.67 244.02 255.74 223.72 217.94 259.75 222.15 169.89 321.83 100.52 100.22 218.91 68.86 119.77 33.45 4.61 58.55 249.54 191.52 322.07 45.3 314.8 258.55 41.86 325.52 349.75 261.2 283.24 151.39 255.44 258.82 246.7 278.09 243.6 338.58 113.67 281.86 97.62 229.74 186.57 208.87 82.52 259.02 330.69 315.36 348.35 349.11 32.51 9.39 156.63 194.76 289.21 65.99 94.74 205.75 297.94 …
	gamma	131.77	[169.32 97.45 250.86 281.06 115.31 343.31 87.88 276.88 154.24 60.69 306.68 220.34 175.41 5.53 198.8 91.82 221.92 12.7 144.46 258.2 354.08 82.48 344.02 143.83 312.01 313.9 88.09 4.82 192.26 30.58 104.36 72.34 311.78 313.09 334.16 344.77 50.48 79.51 260.36 301.11 136.74 346.9 53.71 60.59 223.96 7.67 6.23 118.43 240.15 11.28 38.31 85.92 208.51 113.58 283.89 235.05 105.79 313.69 322.89 342.4 88.94 22…
7	alpha (low)	145.9	[319.23 106.47 107.16 286.16 35.95 216.47 322.38 182.31 134.36 52.54 289.9 202.36 243.05 351.23 299.92 51.02 179.38 121.53 293.88 171.11 358.53 145.45 160.57 76.98 315.46 237.84 45.57 318.81 167.37 67.32 209.78 241.09 89.56 69.9 277.21 296.39 200.49 97.04 310.58 152.82 88.98 345.36 16.71 177.91 264. 1.02 57. 284.75 250.3 90.64 246.06 356.55 187.56 326.36 175.48 72.43 28.35 113.08 280.52 248.22 22…
	alpha (high)	155.18	[251.13 300.86 209.69 346.06 307.7 350.9 238.1 237.91 98.79 266.02 3.84 320.48 160.54 43.8 18.9 181.75 357.2 101.18 114.97 232.11 0.39 300.2 53.86 52.72 85.46 306.94 108.72 1.47 307.26 214.2 271.35 82.81 203.88 153.73 314.3 117.99 11.12 71.39 357.41 250.47 302.3 175.26 243.41 131.22 224.98 119.13 6.21 215.56 205.18 99.76 320.25 85.46 112.45 110.34 55.64 110.32 196.46 304.27 265.65 147.35 152.59 1…
	gamma	153.48	[236.57 54.95 88.49 201.16 115.52 18.83 203.47 117.89 143.03 337.86 38.63 94.72 228.25 48.66 250.88 46.06 333.1 174.33 309.88 246.22 77.12 294.53 305.03 334.38 148.45 137.43 41.69 243.66 28.27 222.19 338.92 326.9 74.95 255.88 119.73 50.07 14.57 266.85 96.46 286.33 170.48 17.48 73.06 329.29 76.95 90.8 73.27 2.95 146.01 166.17 356.02 51.02 207.56 242.35 34.78 250.96 133.1 354.91 11.98 139.5 269.43 …
8	alpha (low)	182.76	[ 30.92 14.42 288.57 39.95 85.19 314.09 202. 292.46 36.26 347.42 168.35 292.73 228.63 67.42 347.6 145.47 254.68 192.22 184.83 292.09 110.21 278.15 86.63 59.99 204.82 328.37 26.28 95.15 83.16 329.97 122.98 108.42 30.63 57.09 248.16 51.18 125.22 118.91 93.83 345.28 86.41 70.02 252.35 156.14 3.68 341.59 350.11 355.5 101.73 260.23 209.81 257.09 176.42 240.95 226.42 259.23 268.83 321.8 196.6 238.74 89…
	alpha (high)	211.23	[353.13 329.91 247.71 124.06 129.17 348.1 310.74 323.23 38.18 305.58 195.7 84.27 213.34 315.25 127.2 148.81 320.19 273.34 256.19 3.94 137.22 201.07 337.69 153.76 99.08 15.42 77.37 30.51 128.85 146.24 290.24 71.33 305.68 341.63 90.63 5.44 175.09 209.11 76.54 316.82 115.77 102.57 1.64 163.65 124.6 148.29 301.36 7.86 121.04 207.46 3.27 230.6 188.45 48.35 61.94 253.84 238.28 343.02 299.27 176.95 152.…
	gamma	200.36	[323.94 133.49 5.42 286.68 241.63 329.29 22.4 124.33 64.15 304. 91.87 301.2 163.11 39.41 21.27 344.1 177.64 23.79 300.87 241.72 248.24 248.59 124.5 113.82 166.42 187.46 24.84 342.42 155.42 358.58 279.58 91.23 106.82 90.44 275.13 197.47 204.13 256.17 179.73 275.1 258.58 350.51 323.39 231.69 224.92 157.04 117.37 200.74 272.05 105.39 217.35 44.72 41.78 243.58 269.35 214.12 173.56 74.98 237.5 203.22 …
9	alpha (low)	330.61	[106.35 22.93 124.77 130.14 272.41 138.35 124.41 222.35 147.23 90.33 46.89 89.76 349.36 21.41 287.6 59.39 138.3 124.86 179.5 132.84 78.3 104.47 325.4 158.66 316.38 102.45 294.55 227.93 157.97 20.08 30.24 61.84 253.83 144.18 142.93 145.23 1.63 311.82 336.64 143.92 262.87 141.65 71.51 225.72 358.87 331.78 284.98 181.27 68.45 36.61 151.35 150.17 109.17 78.42 258.04 154.96 250.72 181.88 153.49 353.57…
	alpha (high)	205.03	[300.27 139.41 359.3 124.04 339.98 26.14 250.2 171.39 215.82 244.91 200. 76.61 355.8 275.34 122.75 311.32 116.31 253.57 357.45 203.16 190. 334. 108.37 32.93 307.28 97.18 225.68 39.92 186.55 211.13 146.42 244.3 25.39 72.79 107.35 212.23 316.02 109.07 112.41 61.26 113.13 346.41 269.03 300.19 357.11 53.82 282.49 243.44 169.77 153.12 174.82 243.96 189.28 119.85 216.18 297.9 182.11 239.51 160.88 94.83…
	gamma	89.19	[ 27.22 318.25 210.13 308. 158.24 99. 181.73 277.53 237.33 84.16 315.83 87.07 187.71 16.57 281.16 17.35 148.14 57.19 178.75 211.25 345.39 216.58 244.51 299.98 20.14 238.51 109.48 355.77 51.87 79.31 280.96 248.28 5.26 352.05 349.22 41.32 98.25 50.49 328.71 92.46 83.84 161.47 302.49 158.71 210.5 235.84 191.27 237.45 353.77 55.47 336.28 315.03 233.62 348.11 66.77 79.43 124.42 325.31 328.42 273.13 24…
10	alpha (low)	110.43	[352.13 123.71 159.49 324.28 351.62 324.05 228.22 75.23 150.23 163.42 157.2 233.35 272.96 238.49 325.39 77.18 230.98 123.19 59.56 325.59 343.68 221.93 252.19 179.88 217.14 8.54 218.05 64.84 248.59 155.17 70.4 243.99 194.37 239.84 134.3 174.44 7.26 189.74 107.09 5.86 104.65 285.74 280.41 107.68 66.72 293.13 249.69 24.45 29.71 223.73 337.36 196.27 16.01 91.42 43.3 141.91 131.07 285.41 344.26 39.62 …
	alpha (high)	343.86	[336.71 65.6 190.24 67.79 100.21 164.39 186.39 85.17 23.33 258.14 76.66 44.93 154.12 132.21 24.38 0.53 233. 52.52 77.46 55.9 230.54 200.63 158.31 225.88 12.2 25.98 298.31 259.91 256.94 198.35 171.4 26.68 334.34 193.6 97.35 216.42 266.96 26.24 38.65 293.84 54.57 147.65 55.23 52.44 93.23 162.4 300.94 311.19 136.25 174.98 153.76 359.11 126.44 255.54 329.88 53.81 23.66 225.21 203.18 50.44 339.18 1.48…
	gamma	145.08	[189.48 328.11 247.86 297.25 80.76 183.34 239.36 95.82 256.3 256.33 112.09 125.93 340.6 353.27 218.3 299.23 321.44 168.91 313.37 167.93 231.92 189.93 303.41 320.81 108.42 162.26 308.42 276.96 43.01 355.69 217.39 62.48 41.32 179.62 224.56 76.92 72.72 343.4 260.87 181.01 239.53 107.47 62.2 182.7 175.97 11.48 53.79 111.23 12.43 79. 34.45 126.12 49.76 232.99 164.43 33.81 36.13 299.54 269.02 55.36 112…
11	alpha (low)	103.39	[185.98 148.14 157.12 33.45 178.98 182.68 109.87 133.83 187.25 5.05 242.28 74.3 62.3 146.32 251.83 222.31 314.85 219.91 56.11 319.25 188.36 349.79 337.85 291.86 305.6 75.76 113.52 143.63 354.61 70.06 308.25 188.09 293.18 311.22 149.25 356.97 65.81 172.86 306.29 291.32 143.9 269.23 336.61 114.98 174.16 162.48 263.49 334.84 219.22 105.03 176.99 273.28 324.21 290.69 320.47 69.02 103.8 312.53 33.86 3…
	alpha (high)	252.81	[113.08 234.43 43.65 15.18 138.25 347.64 354.82 235.4 242.72 123.78 103.28 309.8 142.92 176.85 96.81 177.15 259.58 120.95 263.77 278.45 142.17 314.28 36.91 183.43 191.35 22.33 65.96 110.17 348.41 65.78 359.39 315.04 187.89 19.76 25.2 291.42 318.43 308.25 330.17 150.26 342.93 195.56 56.47 122.21 205.45 0.63 260.71 355.12 186.65 121.98 23.8 278.31 46.32 321.33 159.57 102.73 351.63 293.4 10.87 201.7…
	gamma	358.61	[151.54 108.28 239.76 122.7 169.08 117.29 75.12 67.09 164.35 120.5 162.99 182. 334.24 52.98 28.33 211.96 262.1 130.41 251.83 312.42 282.08 288.63 210.42 336.95 144.26 39.67 48.94 97.35 304.61 315.76 232.73 325.58 17.71 252.64 157.56 181.41 89.7 287.95 30.64 300.72 75.11 85.59 226.07 159.41 147.89 86.67 6.52 39.41 86.97 155.85 263.49 220.69 76. 152.26 274.52 220.98 321.97 318.84 1.28 206.09 117.42…
12	alpha (low)	148.15	[3.7990e+01 1.6753e+02 7.3530e+01 3.1180e+01 1.4057e+02 3.1623e+02 2.8690e+02 9.3570e+01 1.5490e+01 8.4920e+01 5.3350e+01 8.8470e+01 1.9454e+02 1.0700e+00 3.2730e+01 2.3719e+02 1.7095e+02 2.0941e+02 1.8632e+02 1.2614e+02 1.7408e+02 2.0004e+02 3.0290e+02 1.5943e+02 2.1124e+02 2.9002e+02 2.0343e+02 1.5744e+02 1.7446e+02 1.5034e+02 1.0354e+02 2.1140e+02 3.0539e+02 1.2731e+02 2.1383e+02 3.5724e+02 1.…
	alpha (high)	194.54	[271. 244.88 143.53 89.26 90.37 137.02 56.61 246.63 21.52 284.4 236.54 146.05 156.86 352.32 143.48 206.82 176.29 90.21 65.06 253.07 215.53 131.96 334.7 340.18 98.25 313.16 123.98 199.38 133.52 226.98 0.63 103.68 354.75 96.14 331.64 20.45 285.23 28.74 82.75 147.01 127.9 324.98 276.33 56.08 225.4 122.36 199.15 4.15 293.53 171.88 239.12 144.7 317.67 308.96 64.38 82.11 26.32 243.24 102.16 54.21 5.19 …
	gamma	90.81	[196.24 223.52 177.32 149.27 218.8 53.51 287.1 308.1 103.13 46.5 276.09 163.97 62.38 349.95 297.13 225.03 76.97 140.04 154.63 279.49 159.9 307.96 79.31 216.55 205.82 51.54 52.5 20.33 55.99 267.13 269.71 192.66 172.74 285.07 58.37 11.31 152.89 307.73 56.9 251.26 247.4 242.89 61.74 224.78 68.68 128.18 251.43 183.42 177.2 136.02 127.6 211.92 18.1 263.55 125.18 336.34 347.44 251.06 233.35 350.54 146.…
13	alpha (low)	162.84	[226.01 238.59 129.09 222.42 279.28 78.72 131.76 248.13 149.74 50.67 302.85 111.72 273.59 235.16 301.25 77.04 152.79 50.81 231.51 279.63 43.07 59.82 314.81 262.46 52.57 41.17 71.94 179.48 93.89 357.72 229.19 17.07 194.49 174.46 113.59 179.57 18.35 334.7 119.5 333.77 288.56 231.82 322.93 98.69 85.8 288.67 78.9 252.52 105.05 189.72 203.74 22.14 231.68 302.42 177.2 77.75 248.24 40.98 118.95 277.31 2…
	alpha (high)	312.11	[329.01 266.54 114. 248.08 347.3 249.35 112.09 78.33 247.13 86.26 161.08 271.78 156.74 91.5 343.24 146.29 256.65 165.01 152.18 148.27 337.86 3.41 287.17 108.79 33.34 333.11 60.32 316.14 226.47 168.77 130.59 171.74 212.16 214.06 225.93 35.37 292.97 38.52 175.28 0.44 111.41 39.44 141.39 175.64 242.36 61.15 196.4 137.9 142.05 288.37 280.5 323.41 281.23 10.98 305.92 355.07 32.18 118.96 160.75 138.07 …
	gamma	80.32	[186.34 2.81 207.82 150.91 257.34 89.57 210.46 300.43 188.69 25.32 264.78 358.92 230.84 219.35 166.8 140.87 245.33 216.8 27.12 288.96 310.25 160.44 168.07 159.42 91.66 229.39 251.72 113.31 217.45 119.03 104.57 112.28 62.94 354.59 260.32 130.94 143.98 198.18 105.84 194.34 285.53 293.68 18.2 221.03 211.8 35.99 113.5 230.32 28.48 167.6 64.75 116.85 244.48 288.22 63.57 84.88 356.57 306.42 164.3 309.9…
14	alpha (low)	159.29	[323.74 340.68 46.54 4.5 18.39 346.51 302.93 180.69 69.11 126.6 320.32 12.03 191.03 276.88 328.06 347.24 315.8 19.45 146.16 184.19 285.55 284.16 193.41 150.5 290.3 314.59 83.03 140.99 174.06 235.89 51.01 173.23 221.26 143.58 78.23 321.1 22.37 67.35 188.78 296.52 90.31 298.69 189.24 155.92 84.57 223.91 117.06 27.07 241.39 265.71 249.3 183.16 30.91 251.03 257.12 106.94 76.1 115.61 286.12 18.47 108.…
	alpha (high)	163.46	[203.21 199.16 153.36 345.83 348.23 38.15 191.64 270.15 88.91 164.49 309.29 49.34 228.24 97.25 319.4 36.86 296.22 53.37 298.29 330.41 334.27 309.13 16.53 195.42 98.56 101.93 89.62 193.6 305.97 16.53 13.54 31.44 12.83 127.31 210.68 67.22 101.86 226.01 283.08 55.17 249.94 179.54 201.77 175.58 152.76 81.05 338.38 33.2 334.29 25.83 179.38 85.67 28.34 19.12 154.3 331.27 30.52 359.61 205.13 214.21 146.…
	gamma	1.35	[2.0474e+02 3.3038e+02 3.3754e+02 1.2888e+02 3.5752e+02 2.2790e+01 2.7649e+02 5.7730e+01 4.0940e+01 2.2370e+01 2.4536e+02 3.1020e+01 1.2037e+02 2.5790e+01 1.7537e+02 4.7350e+01 3.5257e+02 1.0438e+02 1.1170e+01 1.5241e+02 1.6609e+02 3.4916e+02 2.9297e+02 7.0680e+01 2.6574e+02 2.6214e+02 2.9682e+02 2.6907e+02 9.4780e+01 9.5300e+00 3.5374e+02 1.8574e+02 2.9336e+02 3.2152e+02 1.8668e+02 2.2240e+01 1.…
15	alpha (low)	41.65	[ 34.79 249.63 202.12 35.38 121.32 168.8 132.72 322.04 59.11 51.76 289.53 106.99 286.63 97.12 162.38 203.36 193.84 44.68 257.25 144.01 331.27 249.64 161.13 319.81 244.79 347.39 333.79 143.74 52.86 64.66 274.63 109.7 193.19 267.74 124.03 22.3 254.11 94.92 92.59 53.22 272.6 52.69 139.4 346.32 241.09 110.08 227.01 219.79 103.6 21.82 258.71 242.41 134.19 197.07 23.7 212.4 278.32 260.77 352.58 171.87 …
	alpha (high)	155.48	[292.68 290.39 268.78 100.93 46.69 285.53 270.92 329.86 46.07 84.6 29.49 205.68 219.02 327.32 23.01 181.03 326.45 68.56 42.88 281.84 26.51 42.12 186.16 333.48 282.63 35.84 353.72 296.32 315.46 3.36 216.73 358.55 125.05 316.35 37.91 316.71 265.94 25.66 54.41 120.2 123.22 79.32 186.88 146.38 194.49 137.31 226.51 262.34 127.05 139.18 330.81 69.87 131.26 312.55 332.16 136.52 343.36 273.18 313.5 64.7 …
	gamma	352.29	[325.27 261.35 214.62 232.28 210.11 183.27 54.83 354.69 310.5 305.19 236.43 352.03 302.92 205.04 317.99 96.73 184.57 157.28 155.05 93.91 352.83 1.69 297.03 50.36 207.25 332.48 312.01 124.04 140.32 296.66 33.64 350.4 258.39 272.34 181.2 77.22 327.02 215.56 182.58 326.49 22.44 226.08 67.19 141.32 149.75 141.11 246.11 236.47 7.24 188.88 9.98 294.64 258.52 176.49 89.4 57.18 137.83 191.54 338.53 36.38…
16	alpha (low)	193.6	[237.38 338.39 287.94 265.53 243.04 97.63 314.5 231.51 25.11 247.16 230.37 151.88 233.61 256.72 159.63 68.7 208.51 111.93 291.68 350.88 30.02 17.18 161.67 41.07 152.09 271.82 338.75 238.82 90.51 140.27 220.34 222.62 24.12 47.81 130.08 94.53 279. 60.99 254.65 69.08 173.14 30.94 79.66 11. 174.93 95.17 199.17 73.05 294.99 70.12 241.13 177.05 161.65 331.93 322.13 108.21 162.48 325.54 202.14 174.14 20…
	alpha (high)	271.53	[148.68 85.46 192.53 305.77 210.52 221.03 234.2 224.23 280.11 297.5 97.52 112.08 70.72 42.85 352.05 80.43 9.16 161.74 329.93 15.21 284.5 160.65 268.77 165.35 183.04 308.44 170.96 105.06 155.92 31.37 252.6 321.01 205.32 149.83 138.36 243.09 141.41 147.39 34.36 314.17 14.75 346.66 98.93 22.37 337.17 350.01 38.14 52.44 28.77 144.47 123.23 129.32 215.9 112.88 322.12 28.48 1.58 343.49 252.6 138.31 183…
	gamma	317.68	[302.94 44.39 68.39 174.66 54.16 50.76 103.78 265.52 141.85 102.53 166.74 149.26 221.82 359.85 306.21 256.45 15.31 192.77 284.33 217.79 99.8 161.42 151.22 309.41 350.74 72.96 239.17 335.52 56.48 79.72 38.16 268.38 152.83 229.61 349.94 335.72 342.41 166.73 56.45 359.95 216.33 288.24 6.83 265.94 349.81 167.97 57.77 26.32 43.01 104.17 3.38 139.65 223.29 225.52 36.94 175.93 80.42 290.02 74.52 85.08 9…
17	alpha (low)	229.61	[208.14 257.69 118. 218.53 104.22 79.26 118.48 161.68 114.79 84.42 1.58 221.65 287.9 146.06 55.63 40.45 348.38 354.93 235.02 337.29 117.88 283.56 144.42 169.35 42.05 18.95 115.17 51. 92.15 69.19 271.94 198.35 237.18 211.94 78.52 78.84 156.97 31.5 120.61 90.61 47.16 296.03 281.39 224.48 25.49 206.64 95.9 32.27 105.23 216.37 96.91 225.54 299.07 72.95 115.17 18.15 120.68 212.38 6.43 333.73 170.82 63…
	alpha (high)	213.19	[188.85 20.25 103.8 264.64 268.3 286.6 342.92 21.35 223.91 178.67 72.66 313.48 71.51 332.5 138.58 270.07 335.21 160.22 185.82 51.65 262.07 190.44 351.53 19.32 132.22 107.93 65.26 156.58 75.33 297.2 93.15 132.45 172.75 340.22 251.47 308.77 23.17 15.64 172.57 291.04 134.73 254.91 230.82 270.56 281.18 197.27 153.98 355.94 282.96 19.71 110. 249.13 338.11 138.72 309.86 61.84 69.1 322.25 343.88 16.81 1…
	gamma	103.94	[ 63.24 119.2 301.22 19.25 120.92 3.7 265.09 187.3 52.18 226.75 88.92 247.19 355.8 201.4 5.72 173.65 256.42 25.35 7.06 43.66 173.11 93.72 122.21 192.33 317.11 18.42 229.35 76.9 276.64 341.5 152.46 298.01 299.46 162.29 39.42 262.98 209.25 9.99 81.78 8.82 126.4 322.14 229.62 215. 173.99 77.1 352.73 238.94 111.28 245.7 338.07 310.22 157.93 191.7 275.35 300.59 173.27 239.69 310.27 10.39 108.48 358.99…
18	alpha (low)	236.63	[ 86.49 134.5 26.44 273.1 73.78 289.87 48.22 30.46 168.32 36.79 65.74 40.73 229.02 179.77 77.9 332.89 33.26 167.24 110.16 68.42 228.02 263.39 71.94 305.58 356.84 1.14 24.12 170.72 67.28 158.61 295.67 243.91 79.66 171.72 247.38 349.51 36.35 291.52 350.87 52.67 167.75 34.77 309.31 328.4 251.57 284.45 196.85 149.87 3.09 93.09 332.71 106.46 226.63 257.75 41.49 331.91 341.78 250.69 311.78 152.7 219.9 …
	alpha (high)	312.53	[267.2 240.26 354.96 265.07 346.13 291.13 180.79 178.83 263.71 9. 280.65 247.25 256.95 162.08 153.23 154.63 324.01 73.15 21.72 64.97 224.55 349.25 50.53 63.69 89.86 335.98 345.43 12.15 324.38 221.95 74.76 211.37 153.31 170.96 328.46 81.55 67.44 224.21 50.47 108.95 74.79 45.97 348.22 58.14 195.99 149.92 212.96 291.87 134.58 62.23 78.27 119.03 225.23 297.43 212.34 190.88 299.69 155.5 43.64 163.72 2…
	gamma	206.07	[266.46 299.78 206.71 166.39 218.87 107.28 73.26 178.5 304.78 315.2 229.14 230.29 58.03 38.12 54.83 68.47 206.92 72.74 269.15 263.15 247.4 38.21 302.21 193.4 104.06 219.51 334.84 282.43 300.23 24.6 266.98 239.14 148.7 349.63 226.27 41.54 280.83 77.31 263.64 254.87 172.03 243.72 335.01 106.34 198.14 211.96 77.76 126.58 322.26 114.2 104.68 208.8 356.51 43.29 132.97 275.17 224.36 248.5 153.46 132.36…
19	alpha (low)	232.46	[ 20.55 16.08 184.3 278.48 285.12 306.48 164.07 332.3 172.26 92.26 332.93 246.39 341.08 71.69 355.55 267.85 258.09 283.92 219.93 159.53 356.44 41.32 13.98 255.17 230.39 46.35 45.37 312.92 17.78 259.04 290.88 85.4 225.89 252.12 237.26 128.4 294.55 131.86 260.36 32.21 301.54 24.07 98.29 294.06 330.1 189.09 216.51 32.49 163.82 355.23 265.64 116.55 328.98 2.99 163.46 45.23 65.37 37.95 175.33 140.13 6…
	alpha (high)	336.47	[196.11 186.53 129.88 258.16 102.31 302.15 135.41 300.52 267.63 29.81 252.5 189.59 305.62 266.13 193.66 329.79 285.64 193.69 63.76 352.5 148.15 311.57 314.5 317.9 168.97 82.97 206.48 68.91 147.14 227.92 132.11 211.98 294.48 359.62 297.88 234.7 359.43 194.74 175.6 304.15 160.78 63.15 120.21 304.35 300.59 226.04 192.69 275.69 50.3 303.92 352.74 322.46 59.18 17.92 121.86 127.96 343.16 1.69 34.46 54.…
	gamma	18.57	[ 50.24 233.45 194.05 287.53 32.15 226.67 208.44 138.37 58.02 248.35 154.2 109.1 336.63 154.16 305.31 109.01 128.53 102.94 25.77 50.08 266.04 23.32 139.22 214.31 147.7 261.12 233.26 169.05 256.39 49.56 255.42 12.47 279.17 33.73 90.43 143.79 32.92 253.28 78.22 114.29 350.28 184.93 69.76 181.29 222.27 286.43 213.86 322.42 278.15 357.63 144.37 182.15 93.94 119.58 87.29 221.93 210.24 49.14 219.71 242…
20	alpha (low)	63.93	[335.49 124.38 351.74 170.42 329.92 115.42 178.71 220.15 153.52 210.56 355. 88.58 128.85 230.35 148.32 348.63 306.26 343.08 194.21 331.85 134.52 105.12 215.11 91.58 333.26 101.57 234.12 304.97 253.36 85.2 194.45 232.84 124.52 23.41 188.39 108.36 218.78 15.95 34.41 101.3 317.85 123.94 357.78 28.32 176.1 282.9 327.09 230.61 224.6 20.66 9.8 317.54 348.59 58.38 42.67 36.92 115.03 98.23 191.84 344.16 …
	alpha (high)	157.04	[169.72 138.58 88.81 17.74 107.6 120.2 300.48 335.09 184.08 160.65 124.63 299.44 341.47 81.39 159.16 273.82 288.25 331.36 296.6 31.11 309.75 170.97 261.19 201.64 279.39 43.18 100.19 257.4 180.72 351.5 155.44 260.87 83.25 267. 143.73 74.79 63.18 28.11 195.68 133.78 268.56 351.35 101.34 318.38 309.12 296.69 160.51 9.96 342.84 77.39 47.78 134.27 215.29 1.97 357.67 340.25 69.33 53.21 303.56 187.89 32…
	gamma	240.67	[129.36 16.57 86.8 36.87 145.83 20.06 25.73 84.87 182.73 197.43 228.94 274.56 229.78 18.51 75.07 257.59 11.74 243.6 104.35 218.17 336.16 317.82 145.45 229.17 243.35 259.23 47.11 313. 41.95 107.17 161.28 297.92 59.79 15.59 90.11 22.77 200.41 281.43 183.1 31.68 76.26 248.5 134.5 177.32 283.77 312.09 199.08 308.5 11.06 33.36 286.58 290.29 338.97 263.41 27.11 11.66 311.3 202.59 321.68 229.54 182.39 1…
21	alpha (low)	203.99	[192.68 246.07 221.59 328.87 134.1 236.01 142.43 306.92 274.36 242.39 150.27 132.2 257.15 124.8 237.2 262.62 352.56 275.82 327.1 311.87 335.87 184.39 225.06 219.43 102.89 309.13 128.95 78.16 152.28 214.35 321.52 341.16 208.11 123.66 325.58 89.23 39.85 92.13 71.52 244.71 158.15 265.06 317.23 15.49 345.4 134.32 129.5 149.31 231.17 203.05 342.49 301.06 271.81 181.22 79.71 266.49 141.43 52.2 277.45 1…
	alpha (high)	277.62	[243.17 206.65 95.03 256.09 82.69 209.54 119.95 283.52 283.98 316.9 150.23 170.41 17.46 122.82 335.49 323.72 64.59 312.08 259.37 19.87 267.21 142.33 173.6 77.06 20.24 241.17 201.17 61.26 228.9 129.33 326.65 310.49 167.12 60.6 314.43 39.29 264.53 5.79 311.9 203.09 106.86 138.28 282.04 217.84 210.98 29.82 214.31 139.71 150.41 295.15 108.57 188.38 174.69 131.16 346.96 68.11 112.16 55.88 296.43 49.79…
	gamma	123.03	[ 68.27 302.13 315.36 294.58 275.92 173.88 98.99 186.56 229.07 162.01 344.52 105.22 49.41 122.59 211.65 204.72 125.28 186.36 312.15 124.12 88.32 88.7 30.13 351.4 90.04 266.44 353.26 204.39 52.64 66.5 68.38 270.83 147.17 106.89 182.49 202.37 236.74 181.71 159.53 141.21 127.48 184.24 87.63 1.33 27.09 101.5 179.27 165.87 64.01 297.08 286.99 141.08 232.29 300.25 298.47 338.41 166.96 350.38 190.14 22.…
22	alpha (low)	4.27	[6.9140e+01 1.5620e+02 2.9425e+02 2.6600e+02 1.2171e+02 2.6985e+02 3.2984e+02 1.8495e+02 3.2182e+02 1.9879e+02 2.2565e+02 2.3850e+02 3.2138e+02 1.3358e+02 2.3101e+02 2.8660e+02 3.0981e+02 1.7717e+02 4.2660e+01 1.2460e+02 2.1568e+02 2.2622e+02 2.2448e+02 3.5939e+02 1.6730e+02 3.2725e+02 2.8700e+00 2.3391e+02 2.8149e+02 1.5315e+02 2.0180e+01 1.9835e+02 3.0772e+02 2.5442e+02 8.1250e+01 1.7436e+02 3.…
	alpha (high)	309.69	[4.9890e+01 1.0935e+02 1.9530e+01 9.6140e+01 3.1467e+02 3.3917e+02 2.2573e+02 2.3164e+02 1.3018e+02 3.1992e+02 1.9622e+02 1.0242e+02 3.5027e+02 1.9014e+02 2.5637e+02 3.4166e+02 1.5046e+02 2.4484e+02 1.4030e+02 7.2630e+01 3.1440e+01 3.5402e+02 2.9879e+02 2.9138e+02 9.1730e+01 1.1374e+02 1.6645e+02 2.6548e+02 1.4857e+02 2.7298e+02 2.1920e+02 1.4598e+02 3.1468e+02 3.5247e+02 9.1770e+01 2.3690e+02 2.…
	gamma	261.15	[341.4 170.22 274.62 137.44 47.51 41.34 355.24 168.62 140.44 344.04 91.16 315.22 185.59 4.66 237.57 133.59 44.86 284.65 223.94 109.71 283.63 16.05 175.37 57.64 123.99 215.03 112.39 236.24 197.44 293.74 20.68 257.06 280.35 282.19 289.25 249.22 255.31 12.99 141.45 320.03 320.12 274.35 58.29 191.02 223.75 217.14 176.92 12.9 198.91 327.68 168.5 34.27 66.13 55.96 242.38 68.62 220.64 279.76 155.03 200.…
23	alpha (low)	237.38	[ 20.83 173.98 22.03 93.25 224.7 253.24 278.98 0.71 246.83 127.33 260.31 258.62 101.79 151.72 214.47 163.58 256.86 54.6 135.53 218.57 62.26 8.06 272.49 246.13 337.85 314.39 358.22 136.08 225.05 112. 322.35 117.47 37.2 252.58 259.38 120.14 62.9 258.25 266.24 81.04 318.07 92.52 146.42 93.7 136.46 162.36 236.72 37.2 104.22 356.9 84.98 167.3 38.74 242.08 117.89 312.19 232.29 180.13 106.19 54.53 19.6 …
	alpha (high)	269.46	[283.05 326.65 153.91 187.44 310.85 279.66 326.98 71.79 13.46 287.36 273.57 98.66 189.83 282.89 145.61 333.1 26.57 87.51 164.14 172.34 138.99 332.02 164.99 249.49 42.68 73.52 113.09 129.13 340.04 41.48 38.02 163.65 133.13 171.65 353.94 186.28 124.63 188.16 84.76 0.36 19.08 153.2 106.52 104.3 257.28 140.86 234.98 75.38 219.98 17.79 84.26 240.31 236.77 217.63 233.04 27.13 203.81 250.4 260.43 15.16 …
	gamma	0.6	[350.07 243.7 154.87 235.48 269.76 80.2 114.14 317.82 109.65 292.72 3.09 61.22 67.82 18.96 295.04 177.85 137.06 76.41 285.28 275.82 153.99 157.86 110.67 118.37 268.4 328.14 309.01 104.99 303. 270.16 190.81 285.23 355.21 7.35 334.37 226.55 20.79 200.88 237.04 20.36 281.8 152.81 204.5 159.75 151.55 260.75 224.06 226.29 267.73 140.31 116.32 317.79 26.65 325.47 198.1 271.21 221.3 212.5 48.78 255.01 2…
24	alpha (low)	238.71	[103.97 34.88 171.96 103.2 125.6 302.36 323.6 299.13 100.99 223.07 340.47 315.24 0.71 91.82 89.54 324.16 319.87 253.85 149.1 126.86 283. 353.24 161.26 97.18 215.08 254.95 318.44 173.38 316.67 18.48 347.27 186.68 46.06 128.98 22.08 133.99 350.55 234.74 247.94 243.5 33.52 39.36 243.22 144.06 75.41 125.77 54.17 56.72 295.45 147.67 215.51 338.8 106.72 112.32 127.44 305.51 325.09 268.4 133.1 176.85 23…
	alpha (high)	289.92	[ 78.79 135.25 215.83 338.43 248.82 310.83 178.82 183.69 134.32 56.54 35.86 39.02 351.05 14.35 273.68 31.57 80.67 259.21 273. 47.8 29.59 272.92 66.45 194.15 212.2 1.46 9.61 38.63 312.11 176.97 112.05 207.7 149.59 287.04 209.26 157.05 57. 9.33 346.66 73.02 134.27 163.58 36.52 289.21 86.82 31.45 73.65 342.9 206.89 281.5 161.18 339.5 214.31 72.64 257.88 304.11 322.88 36.11 96.61 257.16 144.82 225.59…
	gamma	130.96	[1.6820e+02 1.1407e+02 2.4057e+02 1.7544e+02 1.5256e+02 3.3736e+02 3.4907e+02 4.4210e+01 3.0670e+01 1.8127e+02 1.9722e+02 1.8350e+01 3.4100e+00 1.6205e+02 6.0160e+01 9.7190e+01 2.1717e+02 1.6103e+02 3.3580e+02 2.4404e+02 8.5910e+01 1.6178e+02 1.8653e+02 1.0400e+02 2.1127e+02 1.4061e+02 6.1170e+01 3.4895e+02 1.9911e+02 4.0260e+01 3.3858e+02 2.2352e+02 1.1019e+02 1.5840e+02 1.5091e+02 2.5550e+01 2.…
25	alpha (low)	282.62	[151.45 28.1 299.45 327.05 287.2 294.44 8.5 213.33 310.1 94.11 352.86 236.42 290.64 93.66 84.49 281.13 99.73 308.01 97.95 306.33 302.92 317.56 160.38 230.17 101.45 312.58 4.7 43.18 176.18 108.49 18.73 191.38 3.75 333.34 238.09 256.18 84.27 102.79 102.41 87.76 178.34 298.23 311.67 52.02 257.36 223.12 212.87 56.71 235.32 118.62 148.85 284.72 51.91 189.32 106.77 303.91 63.98 135.57 210.96 106.53 102…
	alpha (high)	222.44	[ 50.49 34.92 197.49 128.18 301.52 296.88 166.44 274.75 138. 267.99 7.94 241.25 234.07 271.26 254.62 197.2 14.86 30.35 299.17 184.85 156.26 236.18 47.37 96.49 325.44 136.15 193.77 308.32 143.59 322.45 256.8 67.59 24.51 164.62 250.42 307.37 202.58 345.5 186.91 332.43 89.82 109.19 67.66 294.3 175.13 122.54 218.96 144.67 219.61 44.3 253.78 216.25 38.6 39.41 241.29 120.46 40.97 245.78 267.89 109.41 3…
	gamma	74.29	[204.5 49.42 277.75 23.89 58.79 145.92 93.34 3.46 68.05 328.43 96.83 225.35 166.77 166.92 41.94 180.48 26.97 158.42 338.82 126. 232.34 235.67 241.93 227.36 132.48 76.98 258.96 299.95 42.23 229.46 242.85 252.84 98.87 168. 216.35 326.99 148.79 270.73 329.15 328.09 169.83 28.37 50.45 8.02 1.4 142.83 31.85 50.89 188.23 187.71 338.24 244.11 298.32 202.66 136.94 274.58 348.26 144.75 95.76 59.65 87.78 2…
26	alpha (low)	168.04	[152.11 104.63 150.57 63.88 52.53 338.67 175.85 73.22 103.01 252.64 48.35 256.91 102.31 236.65 312.37 290.23 347.8 83.44 3.67 13.91 20.59 108.63 274.44 220.53 344.56 179.06 150.36 300.1 346.52 62.36 40.68 217.92 110.09 176.59 60.73 336.38 305.11 208.09 191.55 291.88 188.34 4.86 300.19 277.17 213.45 94.08 312.59 290.29 177.21 49.1 317.52 48.06 105.8 21.04 345.64 327.85 133.14 223.19 66.62 67.75 24…
	alpha (high)	294.27	[1.1482e+02 1.5301e+02 1.9666e+02 5.3780e+01 2.1703e+02 1.2543e+02 1.3266e+02 1.8838e+02 2.7730e+01 4.2890e+01 1.6657e+02 1.2486e+02 2.6385e+02 6.5100e+01 2.7756e+02 1.7784e+02 2.8830e+02 2.9558e+02 8.4810e+01 6.4330e+01 1.2192e+02 1.1381e+02 3.5704e+02 4.1270e+01 1.4007e+02 3.3187e+02 1.0566e+02 3.2040e+02 3.0689e+02 1.6605e+02 9.7640e+01 2.2242e+02 1.0319e+02 3.1485e+02 2.2476e+02 2.9813e+02 3.…
	gamma	40.08	[ 1.01 266.43 40.59 340.04 102.69 95.19 100.2 53.14 87.84 110.36 70.15 256.43 299.27 153.24 342.53 133.65 327.68 187.26 258.76 194.36 356. 241.8 299.23 97.34 93.99 358.78 185.29 335.28 202.48 33.98 21.62 341.37 91.82 355.96 276.44 50.7 104.32 141.48 328.03 321.87 20.99 47.41 213.54 291.72 142.63 31.38 205.86 259.48 321.2 220.81 119.16 228.43 11.2 152.71 102.14 173.59 107.35 64.77 346.97 31.94 37.…

## Sheet: control_S151_target
Subject number	Band	Evoked phase (º)	Induced phase (º)
1	alpha (low)	308.18	[153.91 90.7 262.91 157.15 69.12 126.98 55.78 251.65 284.64 274.11 252.91 77.83 274.58 156.12 0.54 27.61 143.57 326.5 184.73 344.33 270.32 311.07 223.87 6.56 72.11 352.53 141.37 359.64 21.37 210.49 330.85 327.53 340.45 101.75 81.27 152.47 258.59 79. 232.36 142.27 289.64 223.79 36. 301.38 162.69 69.48 303.26 313.9 344.47 333.28 167.55 264. 147.75 233.19 320.53 75.19 228.54 165.44 278.61 97.8 91.01…
	alpha (high)	331.76	[122.67 118.11 312.72 209.69 84.63 207.72 295.18 204.03 310.63 69.41 133.1 284.22 261.79 102.22 120.02 343. 107.98 78.98 204.11 326.52 156.97 329.48 269.16 78.27 358.45 247.47 222.08 78.78 113.96 230.95 276.9 252.6 92.54 269.48 106.58 74.53 246.85 144.04 90.61 157.44 18.34 167.54 41.99 42.54 172.5 40.77 41.84 80.2 3.02 72.23 206.68 314.28 227.4 5.27 119.15 296.09 44.08 187.69 284.62 75.01 343.53 …
	gamma	170.44	[318.79 209.95 324.7 300.25 206.85 84.02 300.5 350.02 133.31 289.03 230.47 95.52 86.35 144.61 172.52 181.8 29.56 217.19 11.13 111.11 214.77 175. 24.06 294.95 84.53 186.31 80.26 148.79 107.55 81.88 296.53 53.81 144.59 98.52 59.32 341.81 298.96 142.06 306.03 69.49 131.25 343.92 73.31 155.87 62.19 338.71 216.88 255.99 181.92 252.69 348.64 286.49 98.37 97.71 91.03 244.23 206.53 276.01 185.77 277.32 3…
2	alpha (low)	157.52	[288.66 52.21 222.97 77.46 63.82 241.98 285.74 312.3 253.6 41.14 165.61 263.09 81.79 27.17 103.9 263.49 72.5 142.28 197.2 353.46 227.05 132.48 39.6 242.65 178.27 237.45 264.86 239.23 38.34 316.85 170.59 242.84 107.89 213.09 225.45 249.14 242.99 214.42 121.32 184.72 101.11 160.57 337.3 302.42 337.46 309.89 249.97 192.57 36.59 19.67 301.45 227.05 226.75 262.94 188.18 138.07 24.56 270.34 65.61 157.6…
	alpha (high)	107.59	[282.87 46.15 341.35 92.86 297.51 294.17 31.16 189.59 226.1 357.47 132.58 3.33 239.95 170.71 286.91 227.1 353.45 52.6 15.98 199.45 230.86 286.23 307.76 114.86 307.02 312.94 263.67 30.95 79.58 311.91 246.68 236.14 206.57 169.47 12.44 150.67 260.89 273. 69.54 250.89 64.69 336.44 13.74 162.32 36.74 22.53 117.28 262.52 293.08 249.59 101.74 28.04 137.03 191.69 85.77 311.5 114.96 3.54 329.07 275.98 136…
	gamma	216.8	[219.7 290.96 32.66 207.39 343.17 116.44 285.17 355.03 281.51 161.84 32.72 60.29 356.89 267.64 190.84 271.01 102.51 339.36 133.86 118.9 127.12 355.95 194.28 151.22 10.07 155.15 22.66 228.74 38.32 220.21 302.36 305.3 57.01 244.59 243.08 335.64 241.05 2.96 96.78 200.05 302.55 135.82 77.35 140.9 331.76 334.35 81.21 99.83 98.47 115.62 116.95 106.13 25.66 193.96 54.43 55.2 294.21 206. 16.59 338.9 257.…
3	alpha (low)	290.69	[143.94 98.78 257.59 311.43 71.45 221. 196.61 226.02 41.16 181.23 34.54 223.65 233.16 270.75 76.61 85.03 227.13 262.67 92.21 77.21 264.68 280.09 119.37 82.51 85.69 83.43 345.1 32.09 257.28 233.72 332.28 281.74 270.54 216.6 294.57 66.72 339.47 287.66 20.77 30.33 182.7 269.11 89.5 309.42 186.01 55.43 202.62 40.19 212.96 205.9 196.92 8.98 321.44 357.87 30.05 329.54 250.53 130.68 33.48 276.75 23.06 3…
	alpha (high)	266.81	[ 43.19 129.32 305.86 39.98 92.6 68.86 305.04 148.83 267.68 188.88 41.54 347.43 321.4 3.41 242.21 7.17 93.46 251.12 106.2 263.95 83.16 264.43 79.82 137.88 264.9 264.35 53.61 13.45 76.98 18.33 225.81 190.02 222.33 190.14 52.55 100.6 126.99 125.05 186.22 34.1 57.04 15.63 225.41 150.89 197.49 63.51 282.47 82.11 342.93 322.17 258.56 325.2 23.94 122.52 37.64 250.73 21.37 194.58 337.01 202.31 219.03 25…
	gamma	318.5	[ 51.78 162.02 319.89 313.99 172.3 194.39 136.64 170.5 298.31 85.12 316.3 64.39 221.49 140.4 346.77 324.22 295.93 203.13 80.12 266.56 340.89 107.93 315.24 229.97 216.75 146.69 266.84 285.92 9.45 94.49 319.82 171.46 248.78 46.58 279.18 357.18 70.21 285.07 168.72 308.66 43.81 70.5 242.49 147.15 283.69 81.16 13.58 219.44 199.01 340.51 182.11 178.98 5.07 282.26 111.49 230.63 136.1 131.41 159.88 329.9…
4	alpha (low)	214.58	[279.22 271.1 184.37 226.72 79.78 250.28 264.94 27.41 15.52 195.26 323.73 236.15 158.19 311.72 239.3 335.25 34.15 227.04 52.89 29.17 313.45 173.89 119.39 347.81 273.81 302.11 326.14 278.68 222.62 194.18 62.35 68.31 139.52 351.31 314.7 259.07 19.05 181.31 116.74 343.54 16.94 110.85 70.95 332.79 70.55 9.75 128.51 85.72 272.7 89.41 135.91 199.6 40.76 158.88 277.6 11.37 218.32 238.65 290.82 263.76 13…
	alpha (high)	265.68	[288.37 359.25 73.49 339.13 245. 12.83 230.81 175.45 287.6 165.63 353.36 321.51 214.07 140.81 64.02 175.71 28.02 299.2 95.2 262.46 84.89 155.88 41.02 200.65 53.62 85.88 156.89 105.52 261.02 75.88 205.82 191.54 254.35 137.83 32.04 278.97 305.7 221.96 157.44 217.6 68. 21. 71.16 301.11 129.29 317.12 324.25 163.94 264.82 100.35 285.14 5.76 96.67 340.58 12.78 254.27 3.03 211.57 356.6 12.69 173.85 95.6…
	gamma	193.24	[348.49 35. 75.41 217.92 317.58 339.92 149.93 263.1 298.83 187.81 26.86 71.15 193.17 166.38 235.14 195.28 294.79 248.84 80.66 321.48 151.16 176.61 309.43 72.51 327.23 136.28 328.28 53.92 57.84 312.29 359.35 80.83 36.84 139.97 8.12 190.63 182.97 144.77 264.2 355.66 128. 212. 174.64 204.09 278.49 5.83 28.44 311.57 183.14 339.4 340.62 59.46 242.03 61.23 140.75 132.43 210.22 88.43 306.35 225.49 304.3…
5	alpha (low)	249.38	[128.77 324.34 313.94 81.38 127.93 351.18 191.49 15.92 65.09 14.74 315.92 314.5 350.51 208.78 357.63 221.5 36.11 44.85 305.68 209.92 342.09 347.64 178.91 222.27 77.31 189.35 160.46 272.16 234.39 205.46 316.08 281.98 296.2 263.56 35.12 326.31 148.52 49.52 46.79 112.81 114.84 143.1 107.18 128.84 168.44 348.41 244.25 239.28 99.62 206.05 165.2 156.71 348.98 346.47 308.19 30.53 352.72 331.08 62.3 293.…
	alpha (high)	335.06	[ 10.95 171.06 180. 267.71 54.94 49.47 103.92 8.19 167.1 265.47 235.92 246.14 134.81 160.21 136.12 352.91 215.26 266.2 327.7 277.32 17.47 260.14 199.66 296.47 50.86 153.77 135.29 291.34 97.55 198.45 227.87 92.01 309.41 127.55 286.46 63.64 84.9 354.73 326.39 159.9 311.15 346.04 23.32 287.18 72.17 191.79 214.99 267.21 11.98 120.91 188.15 10.89 1.02 81.34 146.76 270.7 345.15 299.5 344.55 317.27 347.…
	gamma	4.62	[3.7850e+01 2.9950e+02 3.3331e+02 3.0636e+02 3.1858e+02 2.7182e+02 3.5794e+02 8.9520e+01 1.0022e+02 1.8001e+02 2.2946e+02 3.0278e+02 1.3058e+02 3.3602e+02 3.5763e+02 3.3072e+02 2.5116e+02 3.1000e-01 2.8031e+02 2.5131e+02 3.1031e+02 3.5903e+02 1.5265e+02 1.1183e+02 2.8770e+02 6.0220e+01 1.6590e+02 2.8679e+02 4.6180e+01 2.6827e+02 2.8226e+02 9.2540e+01 2.5340e+02 1.3727e+02 1.6645e+02 1.1675e+02 3.…
6	alpha (low)	199.63	[211.99 33.2 252.63 82.78 206.63 58.02 302.74 204.19 7.76 147.1 195.8 194.52 70.44 36.15 227.17 40.52 276.71 33.15 357.1 149.18 112.89 170.4 232.45 206.88 22.92 20.72 163.75 18.01 40.85 100.62 156.03 321.91 70.63 329.31 248.13 177.91 140.3 73.07 330.89 5.95 169.6 295.53 28.33 199.1 254.61 99.45 47.91 323.71 214.19 5.23 218.7 226.6 52.02 332.18 12.91 69.43 172.67 306.16 309.19 304.86 110. 54.59 19…
	alpha (high)	340.49	[233.33 244.34 335.81 185.29 244.04 45.57 49.9 149.09 109.2 275.49 295.18 110.9 352. 158.3 283.26 10.07 329.05 124.19 14.84 70.94 150.11 329.24 208.11 354.1 318.79 122.13 274.69 9.1 355.7 76.37 342.11 181.39 176.2 120.48 282.14 291.31 250.44 60.23 194.71 347.32 290.38 274.39 334. 159.75 87.08 106.59 99.45 102.94 248.22 222.53 252.38 277.44 45.74 325.01 30.48 50.5 173.2 49.25 160.42 147.54 198.06 …
	gamma	258.97	[ 47.76 73.5 235.04 211.83 105.93 311.11 168.71 301.29 341.11 119.36 346.48 51.84 275.05 304.29 154.33 40.02 234.98 242.25 287.31 346.91 262.04 278.75 118.02 242.6 57.51 195.41 217.54 145.31 31.6 312.28 333.93 170.74 124.24 155.69 59.32 223.55 211.5 26.94 93.85 184.91 340.43 285.55 316.75 192.42 223.54 308.81 341.99 326.78 116.04 60.73 16.32 16.11 153.49 25.03 106.07 77.52 313.66 188.85 50.83 144…
7	alpha (low)	183.26	[174.84 326.21 121.93 197.21 347.11 261.26 140.94 34.93 286.54 22.94 73. 29.18 95.65 313.88 165.96 106.15 312.84 124.84 112.23 332.93 204.85 63.02 244.46 95.96 154.68 20.22 98.38 146.26 296.8 23.79 344.06 121.39 43.28 192.84 216.69 159.02 3.57 221.71 329.78 193.76 35.33 109.16 278.12 79.39 137.42 326.75 46.66 150.6 343.43 20.15 181.76 177.28 322.2 236.11 358.52 247.4 196.31 235.98 5.36 135.49 105…
	alpha (high)	324.69	[203.03 139.66 267.11 305.83 79.64 214.35 159.43 199.06 344.43 352.39 310.76 344.69 359.69 261.42 210.09 162.24 89.29 65.3 201.88 34.71 181.91 55.58 63.13 68.33 2.54 353.39 3.35 160.26 160.44 184.36 121.7 225.84 12.7 253.34 205.3 343.64 13.84 330.46 158.59 310.02 48.39 5.72 301.48 283.75 144.81 240.15 146.07 30.9 302.01 279.87 68.04 248.36 314.02 18.96 2.67 181.25 0.66 279.52 112.84 315.63 298.88…
	gamma	126.09	[239.86 74.74 313.07 279.47 27.17 197.44 250.19 146.75 140.49 26.65 163.54 169. 253.53 317.66 72.69 275.42 229.95 37.54 118.65 60.74 38.21 344.71 80.48 247.35 20.43 160.42 229.23 81.16 50.22 80.6 210.05 315.24 282.36 314.28 342.65 66.14 190.26 167.72 340.78 203.5 66.12 150.35 142.72 291.22 70.39 288.59 316.32 358.61 351.85 16.64 161.18 272.99 192.67 288.01 285.8 68.96 37.87 83.95 196.56 4.35 331.…
8	alpha (low)	205.57	[121.61 133.21 105.39 205.46 321.03 227.44 252.59 336.08 109.56 123.77 166.52 247.42 278.07 12.44 48.14 161.82 184.03 97.08 48.93 255.65 87.02 348.76 33.79 248.97 318.08 326.72 10.65 224.28 139.73 189.9 23.7 39.76 144.93 257.04 160.46 35.87 309.17 169.63 258.78 338.15 209.47 210.23 348.63 356.46 314.87 119.56 327.31 59.46 88.12 325.57 209.51 353.59 172.61 166.64 213.41 217.5 246.98 234.44 346.38 …
	alpha (high)	302.7	[ 61.28 91.88 74.41 192.29 327.87 174.79 104.62 294.75 224.43 335.05 320.63 195.13 195.42 99.38 72.07 291.04 3.07 189.97 131.55 110.9 162.21 203.72 107.09 119.66 181.45 318.36 116.93 204.59 32.04 296.89 7.74 311.52 14.67 290.5 353.73 21.68 322.93 120.44 351.73 85.96 205.33 232.53 0.36 94.53 346.63 258.99 196.58 93.29 128.22 317.17 73.45 44.56 190.14 239.97 45.69 188.26 121.45 352.56 337.95 62.79 …
	gamma	197.93	[ 65.35 125.74 28. 22.44 201.88 184.8 101.39 114.63 237.04 200.61 192.94 167.02 227.59 203.13 196.21 2.63 116.49 204. 344.12 164.31 312.5 255.64 302.08 123.86 334.5 13.68 358.05 20.1 38.15 241.16 121.25 155.96 94.53 240.49 27.58 68.23 265.35 16.74 294.39 76.63 268.98 97.08 96.74 272.83 353.76 288.36 136.23 161.19 275.98 155.3 14.62 185.31 130.08 267.66 273.16 61.93 13.17 319.06 260.02 330.38 108.…
9	alpha (low)	46.79	[324.46 201.14 175.32 251.12 233.72 352.2 342.46 312.39 51.76 282.49 197.58 263.14 230.51 319.53 144.38 149.02 26.88 145.72 199.23 345.2 41.87 235.43 92.72 250.53 133.04 289.16 305.44 19.15 254.66 63.43 353.9 136.31 174.88 183.99 164.51 104.81 230.79 319.94 200.56 139.84 299.02 304.36 348.98 167.51 153.35 353.15 153.08 174.08 278.48 329.07 308.81 328.97 53.12 91.3 316.76 297.42 329.34 90.4 300.59…
	alpha (high)	273.18	[259.08 164.85 202.76 42.69 169.42 85.1 339.99 127.37 5.67 67.82 97.99 5.91 41.92 177.22 34.69 222.19 181.44 237.83 165.46 290.58 120.65 302.59 178.58 294.83 40.88 61.6 173.13 76.75 40.57 165.17 199.54 282.24 13.51 141.29 206.34 230.65 35.63 0.39 176.52 263.91 183.33 142.82 120.31 61.99 333.43 196.98 189.85 291.86 110. 76.21 338.08 245.6 333.71 323.95 308.36 131.01 277.94 26.73 179.54 33.89 310.1…
	gamma	122.09	[250.06 266.76 70.8 142.19 351.68 148.7 146.54 210.42 189.7 107.68 108.51 27.09 272.42 250.54 56.19 229.32 84. 141.97 299.47 221.59 135.35 175.93 150.3 115.71 47.18 281.04 277.92 153.88 148.85 33.84 49.97 155.15 296.93 192.66 142.87 231.75 161.19 253.95 140.69 33.22 119.27 317.84 159.29 43.02 12.47 231.56 59.5 74.43 1.31 163.67 283.45 221.49 320.57 232.34 333.19 331.9 346.03 145.72 244.46 108.42 …
10	alpha (low)	236.24	[338.41 1.64 7.01 259.74 262.23 215.58 135.1 318.94 332.9 22.46 224.29 141.88 149.43 64.14 276.91 88.33 266.12 295.35 223.98 273.22 163.76 334.67 15.05 141.64 315.33 311.33 15.96 306.28 107.63 349.19 117.74 116.76 100.19 44.14 1.35 207.3 95.66 242.27 204.95 319.57 23.38 358.35 125.23 160.23 249.86 231.35 222.37 173.89 130.62 323.18 222.08 164.69 128.91 125.9 220.7 92.97 282.2 62.01 10.84 45.11 11…
	alpha (high)	274.65	[2.6053e+02 2.7514e+02 2.6926e+02 2.9890e+02 2.6600e+02 3.0263e+02 1.3754e+02 2.1155e+02 2.4339e+02 2.6211e+02 1.4099e+02 1.1869e+02 2.6350e+01 1.6200e+00 2.3058e+02 5.6620e+01 1.7374e+02 2.6639e+02 3.2408e+02 3.4387e+02 2.8060e+01 3.5635e+02 2.6412e+02 3.3950e+01 1.0710e+01 3.5133e+02 4.1540e+01 2.2000e-01 1.1496e+02 3.2445e+02 2.3925e+02 2.2646e+02 1.4587e+02 4.1210e+01 3.2772e+02 1.8388e+02 4.…
	gamma	157.1	[ 64. 288.45 203.92 342.61 264.98 30.99 267.27 137.02 210.29 35.45 325.27 30.35 268.72 304.2 35.68 1.84 69.6 139.74 32.51 226.63 44.7 342.04 219.93 278.69 225.91 76.08 340.96 276.86 168.95 305.86 232.43 282.58 331.65 51.2 356.61 232.33 191.7 301.23 281.55 56.9 195.06 8.5 193.65 324.71 11.29 298.93 8.09 171.47 137.3 126.88 297.7 246.97 255.46 196.2 148.32 42.65 121.59 87.04 11.91 359.26 222.73 299…
11	alpha (low)	195.41	[ 72.68 61.22 57.08 86.78 224.06 194.19 41.8 250.8 44.25 187.32 165.23 234.04 264.83 336.09 161.75 323.44 328.09 21.55 286.18 293.63 7.56 101.31 135.76 289.94 228.59 95.6 43.11 119.48 135.19 129.48 293.93 246.26 128.23 91.49 75.32 321.35 95.67 259.63 129.29 58.91 214.7 122.81 95.46 206. 214.08 159.53 300.79 51.9 352.03 151.34 342.69 300.47 6.53 216.47 100.55 109.46 257.16 135.95 339.23 152.65 145…
	alpha (high)	221.04	[211.92 188.55 9.85 118.29 77.21 1.42 111.98 149.27 251.19 83.31 241.02 297.04 186.93 155.11 333.25 38.92 28.48 199.62 39.59 1.26 336.69 28.83 222.67 138.54 249.93 149.95 110.05 165.46 105.88 59.2 332.22 168.56 290.41 84.79 224.56 6.9 27.18 317.97 201.27 133.45 204.93 350.88 124.11 303.56 125.61 7.05 241.29 80.23 291.03 117.36 297.42 244.98 276.4 62.51 179.59 262.51 248.19 151.48 122.45 2.29 299.…
	gamma	31.79	[166.27 229.59 56.53 155.36 199.64 305.8 72.67 0.37 265. 330.36 63.76 349.22 153.53 351.66 31.01 90.26 265.7 267.14 42.42 20.56 249.63 355.52 181.91 183.04 268.43 125.29 192.43 333.88 16.15 32.84 128.27 7.62 353.13 239.56 202.96 294.34 216.95 322.45 339.38 98.87 279.18 43.7 269.26 280.56 321.24 153.53 206.11 195.48 130.89 294.03 21.82 342.19 267.39 274.96 127.78 102.42 230.84 161.29 4.08 287.16 9…
12	alpha (low)	182.62	[336.74 115.24 81.42 101.14 161.79 153.08 83.63 186.74 307.37 264.79 74.52 27.29 339.08 181.01 174.68 351.86 153.03 342.15 356.64 194.27 15.73 334.96 245.56 195.86 319.75 359.02 29.66 299.67 178.72 192.98 268.56 142.73 159.62 191.64 91.47 150.64 161.15 186.09 50.54 103.79 313.5 276.64 37.01 134.03 269.86 323.36 226.95 144.72 223.38 130.62 253.99 305.22 49.32 80.54 272.34 345.85 130.23 117.02 345.…
	alpha (high)	238.27	[309.14 185.55 27.04 58.35 182.18 285.67 47.3 88.94 78.94 255.48 35.62 232.48 62.56 332.13 258.41 49.46 119.74 317.72 41.75 7.98 296.7 353.87 263.3 39.02 39.61 41.14 109.76 163.96 224.41 305.36 200.03 300.55 83.91 184.57 178.29 36.4 153.15 28.22 135.28 345.35 290.75 242.03 238.08 199.55 303.85 75.51 165.17 225.82 349.17 143.7 5.1 200.01 128.38 349.43 90.4 244.48 233.48 151.46 307.24 79.39 320.83 …
	gamma	149.87	[339.22 117.29 96.86 276.74 217.09 292.62 175.53 92.85 173.08 54.58 62.07 30.35 91.7 276.12 143.77 23.26 316.87 151.75 58.11 151.8 175.77 88.39 193.84 142.31 133.06 341.1 237.4 303.11 209.61 303.68 237.47 14.5 303.53 77.84 0.54 118.15 190.16 196.98 118.96 340.54 22.54 224.01 62.52 6.6 198.63 256.24 270.96 215.17 344.2 206.57 55.68 300.56 65.92 189.42 199.44 288.33 298.03 121.07 271.34 95.35 321.4…
13	alpha (low)	268.98	[3.3500e+00 8.9490e+01 3.5190e+01 1.8700e+01 3.5140e+02 2.0408e+02 9.9680e+01 4.7680e+01 2.0676e+02 3.5855e+02 8.8880e+01 8.5340e+01 1.3210e+02 1.5520e+01 2.9371e+02 2.4454e+02 6.3100e+01 1.4900e+01 4.9150e+01 3.2483e+02 2.3596e+02 1.8058e+02 2.9662e+02 5.6550e+01 2.3517e+02 2.4776e+02 2.6646e+02 3.2241e+02 7.2800e+00 2.1035e+02 1.8171e+02 1.5530e+01 2.0709e+02 1.6567e+02 2.3364e+02 2.0958e+02 3.…
	alpha (high)	229.61	[ 79.12 36.56 49.48 31.88 71.98 4.81 241.49 352.71 24.58 110.74 283.06 344.79 329.68 337.61 37.17 288.7 279.2 17.85 235.15 263.33 45.99 239.13 178.15 118.96 181.04 84.69 134.53 99.85 97.95 25.52 316.05 134.71 61.17 29.83 113.42 237.76 170.57 102.46 324.53 14.07 44.74 261.87 226.41 302.4 48.88 198.47 267.82 161.68 290.02 46.15 241.82 195.71 206.83 123.41 237.77 204.77 279.06 38.59 306.12 123.86 67…
	gamma	159.59	[ 96.78 354.35 184.68 303.85 208.32 203.16 127.82 161.22 309.94 77.11 126.92 291.4 270.47 196.37 66.87 177.06 215.78 346.58 102.22 338.07 98.83 256.97 19.55 274.38 220.84 290.56 187.42 145.01 320.51 346.8 47.04 255.9 147.27 223.04 69.89 13.77 161.56 304.89 189.33 189.3 87.83 89.77 149.97 251.89 228.62 277.42 271.98 56.41 211.26 62.19 319.4 233.25 308.4 45.71 79.67 171.42 100.88 151.11 51.77 134.4…
14	alpha (low)	201.11	[249.77 97.94 357.05 338.11 342.1 65.72 285.49 47.5 23.97 243.67 109.18 282.1 178.27 292.36 79.88 182.92 334.95 160.97 46.23 225.46 37.43 11.46 139.41 36.15 98.49 351.13 199.61 226. 55.72 334.6 81.05 22.64 343.49 187.31 117.37 344.56 313.68 204.94 336.66 274.13 217.78 280.13 297.35 118.28 191.89 308.91 15.18 89.56 157.46 38.46 108.31 274.1 67.86 246.5 51.55 218.7 11.68 19.87 171.33 148.17 52.16 3…
	alpha (high)	260.01	[8.4040e+01 1.4400e+01 8.9170e+01 2.2646e+02 1.3170e+02 2.9006e+02 9.2200e+00 1.8767e+02 2.1254e+02 3.2894e+02 1.9468e+02 1.1325e+02 1.9929e+02 2.6015e+02 1.9119e+02 2.9501e+02 3.5912e+02 9.4190e+01 1.4550e+02 1.0219e+02 1.3719e+02 3.3788e+02 2.8702e+02 2.5693e+02 2.9800e+01 6.2970e+01 2.0472e+02 2.1435e+02 3.3270e+02 8.4400e+00 3.3011e+02 2.2864e+02 1.8910e+01 9.3200e+00 2.7362e+02 1.3951e+02 1.…
	gamma	322.38	[323.37 186.16 163.73 266.95 343.09 230.08 22.3 217.02 295.22 215.66 40.38 253.82 3.58 76.31 285.41 295.39 67.94 309.71 138. 261.89 99.48 189.18 31.61 192.04 37.1 252.42 249.67 153.53 345.14 336.51 331.36 315.87 335.69 15.82 54.57 296.47 274.88 331.56 181.86 298.7 285.71 131.83 341.27 66.07 73.55 135.41 165.12 50.9 148.52 77.51 154.63 61.13 170.21 323.95 222.61 348.19 294.07 180.13 134.81 107.32 …
15	alpha (low)	187.92	[209.56 11.88 162.42 153.39 161.99 237.2 313.43 17.96 314.12 325.09 198.94 169.79 198.26 359.35 350.92 160.58 89.45 131.83 5.39 322.13 113.99 331.42 335.98 280.94 269.17 246.14 136.37 92.48 356.51 324.48 264.78 159.09 127.03 241.55 31.51 333.09 136.44 119.22 99.3 326.58 189.91 235.4 23.37 95.27 311.8 65.47 17. 341.34 5.44 314.07 335.38 279.09 52.42 51.72 219.66 119.05 252.15 327.07 50.29 245.79 2…
	alpha (high)	218.85	[2.6264e+02 1.0880e+02 2.1492e+02 1.6618e+02 2.6162e+02 5.4300e+01 3.1672e+02 1.0280e+01 2.0852e+02 3.3662e+02 2.9191e+02 2.1514e+02 6.6580e+01 1.8967e+02 3.4572e+02 1.3582e+02 3.2386e+02 1.0064e+02 3.0092e+02 7.0400e+01 2.2382e+02 3.0690e+02 2.1813e+02 1.8444e+02 4.4140e+01 6.1390e+01 1.5742e+02 1.0643e+02 2.7016e+02 6.0330e+01 3.2614e+02 2.6458e+02 2.0100e+02 7.7920e+01 4.6700e+01 3.3127e+02 1.…
	gamma	20.36	[2.6530e+02 7.7410e+01 3.4660e+02 1.7982e+02 1.8114e+02 2.9238e+02 2.8645e+02 1.5342e+02 3.7830e+01 2.8453e+02 2.9927e+02 1.6369e+02 2.6041e+02 8.1320e+01 2.4090e+01 3.6130e+01 5.5120e+01 1.3344e+02 2.8879e+02 2.7712e+02 1.4387e+02 2.5328e+02 2.5208e+02 2.2255e+02 1.5319e+02 2.5670e+01 3.5418e+02 1.7041e+02 2.8708e+02 1.2472e+02 3.0058e+02 1.4000e-01 3.0029e+02 1.0711e+02 3.5351e+02 3.2930e+02 2.…
16	alpha (low)	212.79	[145.04 143.04 89.12 346.58 269.55 214.79 238.55 165.74 284.03 139.76 323.63 228.43 172.8 19.93 234.1 272.41 205.62 252.42 63.44 52.62 241.44 31.93 66.5 230.36 65.05 114.64 346.84 342.93 71.93 131.15 141.43 83.87 148.12 132.76 138.83 310.93 302.12 149.3 306.7 147.47 355.87 237.75 41.16 145. 54.87 320.1 109.46 13.28 276.97 286.16 147.64 55.03 119.03 221.6 109.82 222.21 66.54 321.59 156.84 294.58 2…
	alpha (high)	338.23	[185.33 81.65 54.13 295.44 215.61 200.54 281.01 179.53 76.45 46.95 150.1 80.95 270.67 126.08 118.36 191.29 29.57 231.89 342.37 224.84 270.24 242.49 169.43 49.61 158.15 292.33 354.41 244.14 138.82 5.59 134.8 242.6 206.74 198.45 219.1 290.94 50. 69.42 63.99 23.8 172.24 114.58 218.71 309.13 79.85 204.9 287.11 138.17 322.67 46.02 345.5 229.57 6.96 263.03 306.82 196.12 93.05 279.45 46.49 69.9 217.37 3…
	gamma	2.71	[272.84 36.57 164.99 258.03 217.43 312.17 76.98 280.75 296.42 177.81 187.56 310.35 133.03 69.37 7.08 63.71 221.82 146.69 291.16 53.78 242.34 82.52 215.18 104.47 54.33 336.66 202.91 49.47 32.1 111.3 203.52 101.95 239.14 184.41 77.2 72.46 52.83 48.4 229.58 3.49 184.69 153.29 337.39 38.4 266.23 119.4 240.52 0.86 328.41 138.93 256.19 281.46 207.19 208.01 85.68 221.99 135.94 148.9 281.28 249.02 125.09…
17	alpha (low)	244.47	[2.5513e+02 1.0580e+02 4.4440e+01 2.3572e+02 2.6271e+02 1.4795e+02 5.4640e+01 6.5220e+01 7.4280e+01 6.3910e+01 2.6383e+02 1.3825e+02 4.6400e+00 2.0316e+02 1.0096e+02 8.3110e+01 3.3972e+02 3.5275e+02 2.6586e+02 2.2324e+02 8.7640e+01 2.8073e+02 7.8410e+01 3.2743e+02 2.3476e+02 1.5292e+02 3.1767e+02 5.7410e+01 1.8745e+02 1.4468e+02 2.6076e+02 1.6665e+02 1.1972e+02 1.7300e+00 5.1940e+01 2.6854e+02 9.…
	alpha (high)	267.16	[184.48 16.1 230.93 230.5 137.18 47.92 83.73 110.33 309.52 253.63 249.06 215.61 105.92 226.97 119.15 347.34 60.53 188.13 300.1 285.53 199.23 216.64 5.18 118.22 85.76 157.27 307.78 235.6 199.85 91.98 265.55 81.13 226.47 113.06 105.49 260.19 293.88 337.75 323.05 1.22 154.85 187.24 257.47 98.95 159.76 333.59 354.96 159.63 36.75 131.13 40.83 39.69 262.32 269.87 125.62 338.07 270.64 121.12 6. 67.8 292…
	gamma	292.04	[288.94 296.66 256.97 34.67 91.21 112.04 38.21 61.61 10.73 188.73 40.48 245.96 171.07 187.7 32.37 155.9 170.75 100.39 21.01 115. 198.3 231.52 232.97 162.51 139.72 234.36 179.42 260.63 267.75 207.56 104.69 99.96 101.18 176.16 358.55 52.93 206.7 10.81 23.97 34.81 126.89 190.74 307.76 71.9 315.93 127.12 204.38 197.95 310.43 294.67 215.59 125.17 268.72 113.27 25.47 132.22 30.45 165.38 311.48 141.14 7…
18	alpha (low)	205.24	[309.46 85.08 148.39 357.5 129.73 252.8 99.8 254.02 75.75 156.27 38.51 172.9 129.48 150.89 156.14 163.59 200.76 54.68 278.23 12.71 80.32 46. 185.51 351.73 80.36 234.68 118.88 128.74 84.18 8.89 280.35 52.44 303.06 336.68 40.13 226.07 203.42 206.69 112.83 296.48 65.74 53.42 80.72 147.84 263.49 8.72 233.67 15.24 154.45 33.72 179.28 112.35 323.93 296.59 199.72 71.04 115.7 348.28 152.43 165. 337.62 13…
	alpha (high)	23.56	[ 32.8 357.89 230.4 196.58 100.04 151.75 108.77 338.71 210.69 230.99 230.22 228.54 211.06 55.1 57.8 31.91 111.98 188.23 47.09 324.58 154.03 308.14 162.73 256.05 132.68 208.64 84.62 203.13 36.34 352.69 275.78 260.57 49.62 181.89 307.43 274.47 37.67 106.64 67.39 346.71 95.93 69.71 227.96 285.04 147.85 76.37 187.23 250.77 38.44 301.05 160.31 192.68 218.7 86.4 219.85 357.88 35.55 297.54 160.1 97.18 2…
	gamma	144.34	[213.09 356.36 92.48 179.33 298.37 267.01 65.57 69.6 122.6 53.71 253.12 36.7 283.05 40.44 311.11 282.83 196.97 209.22 267.14 229.57 5.64 146.98 344.35 197.34 201.16 46.2 105.87 85.49 105.02 17.67 222.75 282.76 81.57 21.65 72.85 276.59 359.7 215.29 316.13 286.71 272.75 170.48 160.07 152.88 76.53 90.22 79.83 344.89 187.5 291.87 333.52 286.71 145.27 236.05 136.09 250.71 241.13 89.57 139.16 88.47 221…
19	alpha (low)	314.08	[244.16 174.41 131.5 333.08 16.37 77.64 118.92 118.45 24.25 329.11 127.07 84.89 197.14 303.52 296.11 147.9 151.25 38.26 154.29 8.67 261.89 350. 195.8 297.37 189.64 30.79 252.62 91.13 9.88 330.36 263.34 205.48 270.95 158.25 55.87 2.52 27.89 219.29 148.49 96.98 175.55 155.72 184.26 99.23 236.2 248.87 153.84 190.24 241.97 272.45 332.47 117.43 292.85 234.25 342.28 133.25 169.39 345.63 277.61 218.6 32…
	alpha (high)	264.84	[191.53 208.28 158.01 9.76 194.12 25.64 187.12 283.21 34.18 342.42 13.97 321.7 254.55 204.63 101.79 23.29 338.11 343.28 258.59 165.37 238.05 237.43 35.35 23.78 174.29 9.83 137.85 287.18 184.79 268.48 275.53 118.17 201.73 74.49 19.21 284.07 183.05 131.24 135.58 3.11 273.7 28.5 111.91 295.15 114.46 28.69 320.59 260.49 312.51 335.72 332.76 138.24 295.63 8.76 214.99 55.93 235.47 351.91 218.33 177.94 …
	gamma	335.09	[226.46 328.08 22.13 344.15 337.56 264.63 17.81 132.16 357.24 35.16 91.15 21.46 311.23 163.15 76.94 229.19 95.92 231.19 75.32 264.1 343.02 97.24 73.35 184.73 147.08 19.61 51.03 136.81 14.83 30.04 9.22 199.45 236.99 164.51 293.83 169.82 329.43 20.33 73.22 318.72 10.17 340.97 146.52 85.43 335.69 50.2 186.34 78.84 280.19 102. 122.28 52.39 253.32 181.64 318.24 86.31 353.61 126.27 258.64 231.14 165.67…
20	alpha (low)	198.45	[335.88 242.44 92.86 14.96 210.25 262.51 350.86 242.84 23.29 117.18 288. 152.89 25.56 116.36 141.87 181.73 68.72 0.87 55.87 75.18 244.63 258.83 347.96 188.82 233.45 157.43 33.81 106.65 113.68 246.19 334.9 166.78 336.36 128.56 120.93 336.75 9.42 170.37 203.13 96.18 125.68 122.93 121.36 36.56 46.76 257.12 265.48 356.25 315.96 288.86 145.74 281.17 347.64 307.89 13.83 102.81 223.36 327.75 257.51 277.…
	alpha (high)	223.01	[105.59 125.29 335.95 69.31 103.42 302.96 232.4 295.1 7.14 236.86 358.45 119.04 43.1 114.67 187.4 129.87 225.51 100.75 270.33 303.34 205.02 119.61 90.56 203.41 58.3 273.7 156.21 133.06 263.14 270.68 139.88 41.32 354.59 176.47 111.51 242.63 270.23 78.77 280.2 84.47 104.12 91.3 129.43 322.92 277.15 43.99 27.12 309.66 313.82 294.21 134.36 80.12 96. 347.75 337.84 206.86 217.38 52.38 153.69 87.84 52.5…
	gamma	54.07	[ 34.78 175.97 99.08 136.38 5.02 79.52 101.32 291.1 311.24 148.81 192.46 97.05 248.36 81.61 149.15 182.03 283.55 304.56 187.63 318.12 223.19 272.42 86.91 194.44 260.97 92.01 68.16 28.98 206.89 93.33 222.34 211.16 283.94 211.39 293.85 30.27 248.45 201.42 274.04 311.29 138.92 81.93 235.24 38.32 291. 100.93 321.4 162. 97.82 197.74 48.55 67.83 62.48 313.01 106.02 340.73 151.77 270.72 343.21 169.97 20…
21	alpha (low)	267.7	[137.8 41.23 266.12 256.27 209.29 129.49 129.52 55.51 169.47 83.64 42.01 330.07 127.71 120.15 91.08 167.15 245.09 350.43 254.59 199.63 358.17 154.6 218.94 331.95 326.61 240.5 327.1 264.54 205.9 123.77 285.05 339.22 133.05 197.28 221.51 184.7 107.95 341.33 79.48 156.34 146.48 133.78 257.41 70.82 113.33 322.66 106.2 177.51 207.6 268.58 181.71 344.34 206.82 34.5 159.77 337.81 345.46 237.49 187.39 81…
	alpha (high)	240.19	[136.39 41.94 44.73 317.39 214.86 195.24 269.07 215.66 224.23 102.7 321.65 242.59 190.89 52.28 205.29 95.24 0.97 353.1 262.5 331.65 100.21 301.82 301.71 116.98 68.54 4.07 26.08 278.45 3.48 106.72 162.98 145.62 235.32 146.22 2.51 134.56 127.89 88.18 75.15 204.53 72.65 143.64 359.56 310.14 180.43 256.75 226.54 277.63 267.15 57.42 337.56 57.27 182.53 15.23 262.45 279.75 244.72 269.48 52.05 42.54 297…
	gamma	220.76	[121.6 69.24 145.25 255.27 140.6 104.15 184.92 199.75 279.42 5.37 83.26 323.38 104.44 65.19 309.75 30.78 292.04 52.41 18.26 147.78 146.63 128.38 245.26 173.12 186.37 15.43 37. 238.84 128.05 14.16 328.2 278.95 159.84 127.71 26.93 155.44 202.27 107.51 4.5 69.96 31.94 352.54 245.87 303.06 218.78 183.17 333.75 22.08 197.6 295.68 319.44 273.44 146.72 306.9 347.54 140.75 237.4 301.08 184.14 211.78 306.…
22	alpha (low)	0.1	[ 81.67 207.98 277.06 65.77 333.06 351.23 108.38 334.69 343.8 161.53 345.11 23.3 197.06 14.19 330.53 138.62 150.48 35.59 256.6 194.01 148.05 153.83 298.18 357. 122.71 306.67 183.78 178.38 130.23 253.3 182.82 31.42 156.25 229.61 321.63 47.35 242.53 40.91 80.86 271.62 84.59 330.86 50.43 273.22 94.54 345.46 134.62 124.17 127.05 289.89 298.57 109.71 183.14 74.62 220.82 196.54 170.34 251.69 99.8 18.56…
	alpha (high)	356.19	[ 16.62 236.28 63.26 146.49 11.34 301.69 303.31 149.35 117.27 335.02 228.88 191.78 3.67 141.55 332.37 347.06 14.35 34.96 235.5 7.7 133.16 67.75 245.74 329.32 29.57 343.05 118.24 298.87 296.51 57.39 250.1 59.23 295.03 36.26 208.75 101.03 158.04 290.74 166.96 23.31 27.22 144.82 121.26 275.79 343.98 91.33 308.31 181.18 320.18 237.49 2.03 277.65 135.3 359.05 235.12 99.72 190.65 282.52 30.87 248.54 32…
	gamma	123.48	[352.52 324.07 313.12 342.29 219.7 344.73 247.76 120.81 258.33 247.17 253.64 283.66 217.92 144.36 40.07 60.28 38.53 184.27 297.42 123.43 315.62 194.91 28.81 191.2 89.25 254.88 277.85 238.46 248.3 173.15 291.29 95.99 57.21 231.51 42.11 85.86 251.55 247.56 96.98 150.04 307.99 275.1 255.66 101.23 20.78 42.22 207.77 89.32 104.6 75.91 173.6 110.92 13.49 69.49 171.2 322.82 310.17 102.75 311.82 149.17 2…
23	alpha (low)	97.57	[319.55 77.28 9.33 72.92 240.48 219.23 305.38 227.93 78.8 36.41 247.46 169.59 121.19 304.2 207.22 20.15 66.52 92.61 210.5 315. 325.76 259.37 158.15 150.39 168.67 177.3 206.49 153.07 267.03 14.07 54.41 174.91 304.82 114.41 153.5 269.8 157.58 297.84 180.43 76.22 330.53 139.73 87.28 331.95 173.1 338.95 199.66 43.8 165.26 251.97 51.44 275.6 281.53 175.1 227.15 9.74 344.97 208.27 282.81 339.52 204.28 …
	alpha (high)	99.34	[343.16 118.73 131.16 106.31 23.35 349.05 3.94 87.34 334.22 176.03 18.07 146.76 91.69 100.85 315.67 148.52 182.4 165.37 291.39 215.41 26.03 285.4 357.63 88.02 249.76 181.89 336.33 249.56 94.68 107.31 254.89 356.05 340.14 355.95 166.31 300.09 168.72 104.73 272.52 119.35 35.91 312.52 263.58 301.57 297.97 205.95 236.41 199.59 326.99 335.44 285.58 16.64 139.82 269.16 317.64 102.88 53.98 311.49 117.83…
	gamma	334.41	[165.9 21.44 306.8 316.32 123.2 179.68 270.81 213.47 163.21 174.7 188.92 188.16 170.9 265.01 89.22 85.97 98.71 112.09 354.9 201.19 137.5 270.09 51.57 312.98 35.74 219.94 14.38 111.8 29.89 149.06 350.8 356.81 260.26 279.9 230.21 319.75 335.23 299.8 149.07 234.57 349.81 38.56 67.71 104.46 302.45 203.22 148.53 318.87 250.09 71.87 219.33 283.03 149.4 38.17 274.26 201.48 306.58 201.43 92.48 4.48 132.1…
24	alpha (low)	268.05	[ 18.77 62.82 97.6 61.88 299.9 345.46 181.73 13.46 151.42 140.96 300.97 344.92 163.3 232.1 336.44 127.74 287.22 168.8 115.73 207.26 307.29 118.24 238.15 30.52 200.27 27.21 269.23 209.22 180.91 51.95 6.28 98.6 267.89 255.33 184.72 158.43 335.85 147.02 263.72 238.21 342.8 52.81 105.49 35.22 226.2 190.08 298.31 58.61 276.53 49.9 284.04 51.93 103.91 117.21 276.63 176.45 14.86 134.56 274.04 94.34 334.…
	alpha (high)	352.94	[139.91 222.95 253.96 144.46 192.54 195.72 111.51 211.23 343.9 152.37 108.6 186.37 272.53 96.47 233.49 229.97 103.06 93.14 356.97 189.91 249. 300.81 131.9 85.31 180.5 331.03 111.34 38.47 2.82 152.44 16.39 324.61 203.83 354.86 229.13 41.32 86.42 323.31 168.55 194.61 279.61 326.22 290.17 100.94 305. 74.36 69.52 46.22 332.35 306.57 39.79 91.37 98.21 134.39 308.08 217.56 131.93 126.35 120.5 352.14 84…
	gamma	170.72	[ 72.99 122.7 340.82 256.41 337.91 111.12 111.2 244.85 8.93 156.64 181.7 282.31 199.65 260.92 312.62 85.43 10.16 53.08 223.27 223.83 64.66 188.48 230.32 191.75 139.56 351.74 25.85 176.55 62.42 213.7 202.87 316.91 59.16 153.35 352.46 324.22 228.09 56.28 313.33 215.84 152.82 38.83 65.49 198.68 77.14 70.21 34.01 264.7 202.66 74.34 201.36 236.86 105.49 112.72 7.62 210.2 84.05 335.81 177.34 88.88 54.4…
25	alpha (low)	219.37	[ 2.24 58.32 182.32 243.11 119.28 248.09 337.77 308.38 338.93 252.63 308.38 311.55 169.74 213.66 126.54 36.06 63.48 189.23 16.71 259.37 182.93 222.07 300.89 108.68 152.42 48.12 155.9 229.83 8.76 301.32 90.41 171.54 116.67 93.22 117.3 307.18 145.2 1.16 258.35 204.21 353.42 220.28 184.63 52.6 224.36 115.99 47.41 180.45 41.73 26.54 61.75 50.5 211.26 299.08 300.85 224.27 256.25 349.2 309.74 340.17 27…
	alpha (high)	284.28	[184.05 281.03 211.56 239.33 313.61 111.42 321.12 209.13 89.05 278.66 313.49 191.9 269.83 253.59 64.93 33.43 168.41 232.24 62.76 210.26 228.71 297.13 130.18 111.49 188.67 33.73 357.87 79.41 155.05 21.18 15.01 329.62 61.75 131.3 178.65 13.65 215.41 53.58 240.47 280.92 228.29 338.1 55.38 69.64 298.8 278.32 17.5 2.56 356.23 98.05 6.89 20.48 344.38 255.42 251.88 257.04 309.81 85.09 17.8 102.28 178.19…
	gamma	105.14	[179.59 112.1 242.26 187.05 7.4 173.28 128.81 45.24 160.42 195.08 22.34 203.15 198.01 21.37 340.21 277.05 72.06 300.75 135.12 194.38 252.08 41.83 280.71 73.65 313.29 25.01 351.29 81.24 67.11 118.24 9.37 251.48 279.39 19.91 166.8 197.54 244.93 203.41 30.86 186.3 111.73 53.16 121.14 243.62 229.48 188.76 318.18 30.98 193.91 220.35 328.45 12.87 329. 358.26 159.9 175.12 308.85 36.11 337.14 75.15 358.6…
26	alpha (low)	156.29	[291.84 321.88 253.29 296.87 240.26 150.34 250.66 115.4 170.94 20.88 332.22 222.31 321.97 334.57 288.51 137.39 248.38 337.93 202.27 337.37 224.63 164.43 38.27 327.15 327.04 97.52 124.82 25.67 226.1 180.02 281.97 52.24 343.46 317.14 218.8 205.98 157.75 339.11 36.35 227.45 42.3 224.75 327.87 337.44 49.88 99.56 29.51 144. 215.3 13.35 324.59 279.5 151.88 346.14 196.75 295.02 225.78 56.34 121.4 102.18…
	alpha (high)	234.63	[343.13 231.03 206.45 187.79 279.05 65.28 179.22 123.37 234.59 114.48 181.9 234.95 303.92 175.88 126.62 183.71 172.98 167.55 179.37 353.08 125.9 261.72 180.51 198.44 276.69 322.6 312.97 292.64 202.26 329.74 108.13 290.93 34.25 257.02 147.39 113.57 122.97 199.79 336.21 341.95 310.07 349.17 96.37 356.12 290.47 251.11 145.43 282.46 300.09 335.25 197.5 9.18 345.78 148.66 160.98 288.84 333.7 0.69 312.…
	gamma	8.97	[241.9 338.06 2.12 292.77 203.11 38.74 335.55 98.24 161.71 227.89 199.47 54.31 309.31 205.82 195.98 75.58 111.6 251.08 160.47 19.15 80.91 50.3 29.21 201.96 252.11 76.72 242.92 210.71 251.55 183.65 60.46 313.84 329.24 322.2 307.11 32.04 101.33 352.02 345.07 245.95 302.22 173.93 141.1 3.09 50.56 236.66 70.65 268.01 86.74 268.42 108.88 75.37 277.56 290.31 262.25 294.53 15.91 228.15 196.13 233.83 219…

## Sheet: control_S152_153_cue
Subject number	Band	Evoked phase (º)	Induced phase (º)
1	alpha (low)	257.18	[259.32 172.44 22.12 322.74 34.98 186.88 200.88 112.12 206.88 112.28 346.99 270.9 312.73 101.17 231.11 182.66 9.65 17.09 21.72 264.24 245.46 312.68 348.86 125.65 93.17 153.71 351.14 42.34 241.56 55.52 172.68 322.35 273.95 105.51 249.53 79.09 340.6 111.36 311.52 257.58 50. 214.33 49.05 300.98 79.58 253.79 31.88 231.26 325.38 192.77 297.78 312.35 213.09 60.53 2.17 295.82 299.31 239.34 50.82 25.56 6…
	alpha (high)	298.27	[173.12 74.1 10.43 77.61 8.91 146.56 67.28 278.94 200.2 108.83 31.79 248.81 29.3 336.62 126.65 274.38 351.63 328.4 333.49 333.9 72.64 180.36 293.29 150.01 230.34 131.97 312.5 55.7 82.3 198.28 192.41 224.83 255.83 316.09 10.85 53.31 42.98 256.56 167.01 108.52 314.67 57.72 162.84 330.17 263.33 293.57 137.42 168.13 8.05 159.82 197.95 31.09 274.48 337.75 229.27 75.78 1.34 268.29 299.74 202.58 344.92 …
	gamma	135.89	[311.92 183.18 19.5 160.84 247.1 138.31 281.8 293.63 70.22 90.05 116.57 94.18 82.61 346.64 310.04 201.38 247.11 116.03 141. 182.23 209.54 288.72 287.73 15.72 22.28 46.42 153.82 165.17 203.78 297.55 295.05 12.78 20.1 257.37 151.67 266.53 81.68 33.67 145.62 112.24 5.58 134.69 8.71 222.55 45.39 193.35 344.17 257.18 174.96 275.34 254.78 117.33 161.49 7.21 250.73 47.51 2.92 129.35 295.84 205.98 27.8 3…
2	alpha (low)	62.27	[2.0913e+02 2.5725e+02 2.1929e+02 2.6596e+02 2.4031e+02 2.7543e+02 2.5729e+02 1.0828e+02 1.9638e+02 2.2145e+02 3.0000e-02 2.2908e+02 7.7810e+01 1.7566e+02 1.3503e+02 1.9240e+01 1.8797e+02 2.1812e+02 2.2152e+02 2.3845e+02 3.5078e+02 1.6742e+02 7.6760e+01 2.0397e+02 1.0237e+02 3.3628e+02 3.8590e+01 1.7789e+02 2.7734e+02 3.5997e+02 2.1159e+02 2.1975e+02 1.0621e+02 2.7169e+02 1.3689e+02 1.4771e+02 3.…
	alpha (high)	141.02	[ 41.01 324.25 253.65 147.4 234.73 44.45 36.2 230.67 324.48 347.7 12.34 348.37 156.87 12.36 141.92 94.78 318.62 31.37 331.08 318.59 171.82 187.17 69.5 288.76 92.48 190.85 240.45 245.01 280.25 325.62 23.98 255.11 3.51 129.6 155.46 163.34 79.43 260.6 4.43 14.54 68.89 309.37 338.77 33.53 294.73 104.87 26.27 122.66 21.88 181.77 207.76 72.75 336.23 335.66 285.15 264.67 204.7 148.67 110.55 28.41 54.72 …
	gamma	331.35	[301.74 271.73 159.36 136.02 270.12 38.54 339.7 329.51 326.67 7.74 254.06 56.77 124.28 327.21 234.18 343.07 327.26 4.73 256.65 186.86 201.22 140.04 99.89 187.78 75.42 202.46 77.61 56.93 137.36 120.82 354.33 153.06 126.81 205.97 186.62 119.97 17.68 16.52 77.06 5.49 103.68 88.68 330.56 130.76 51.43 58.35 285.74 35.96 227.45 235.01 130.31 83.05 141.77 115.7 159.83 320.23 136.82 136.06 260.27 220.53 …
3	alpha (low)	206.88	[342.11 93.45 219.16 294.22 236.72 14.79 145.79 333.11 347.35 139.98 74.68 161.18 62.83 318.5 225.8 335.06 349.89 315.87 230.56 141.9 191.67 314.93 141.77 259.16 307.17 113.36 326.82 271.53 146.37 115.52 75.44 7.54 104.52 153.6 290.78 220.46 5.76 75.2 259.66 191.71 124.73 166.27 40.19 292.58 72.8 351.82 0.6 274.83 172.12 310.11 306.4 351.59 233.71 265.82 164.35 0.46 267.64 348.13 136. 37.9 260.9 …
	alpha (high)	236.88	[117.77 74.26 222.95 342.14 245.06 294.08 355.35 258.37 189.15 169.09 201.23 124.75 130.47 91.62 150.47 207.51 168.12 193.68 171.24 23.44 16.19 317.7 323.7 60.98 267.94 323.93 189.07 21.91 65.12 193.23 224.77 354.2 108.03 39.34 203.15 198.01 252.52 347.24 325.76 336.31 93.13 100.69 12.44 49.23 42.07 334.42 320.21 207.39 224.55 69.27 269.14 288.25 25.48 330.98 110.64 228.85 110.47 280.71 198.55 67…
	gamma	159.06	[247.5 134.95 357.08 50.35 297.12 243.44 210.54 237.6 136.42 330.63 263.66 263.56 225.03 52.73 90.14 23.7 15.86 126.51 50.34 101.08 188.05 133.84 178.71 255.85 26.56 11.49 145.25 4.22 336.88 149.97 85.35 122.37 13.42 258.63 9.33 83.69 285.12 237.45 106.8 349.22 70.77 147.52 63.31 151.4 259.28 342.89 189.1 104.65 36.51 184.33 135.74 127.66 322.72 84.12 277.84 163.98 153.47 286.4 214.04 338.98 248.…
4	alpha (low)	242.39	[ 94.78 198.85 304.62 190.58 177.42 82.69 330.08 246.67 167.48 60.07 17.17 330.93 6.8 346.73 259.7 63.23 310.27 164.96 260.65 30.54 142.01 20.44 123.98 5.95 78.27 330.36 16.91 44.11 41.39 340.67 239.17 42.46 282.74 114.92 167.01 35.15 216.47 102.17 112.48 68.29 44.51 14.38 338.61 193.32 273.28 118.76 218.15 296.82 222.9 163.1 183.24 163.07 52.44 235.09 123.94 323.33 341.9 106.78 346.37 301.02 86.…
	alpha (high)	164.29	[208.47 239.06 19.89 195.78 287.3 146.57 243.8 319.1 305.13 12.02 60.67 125.55 14.8 132.24 339.4 199.24 12.53 330.56 63.32 173.66 244.36 42.67 134.25 61.05 181.29 343.01 280.85 192.16 8.15 145.66 60.01 211.97 100.25 259.2 358.39 115.84 12.24 267.23 43.33 95.18 274.83 331.78 219.94 39.6 238.58 296.45 100.85 284.76 347.89 198.05 340.08 4.18 340.72 256.24 136.43 1.52 107.33 164.2 299.44 233.94 90.7 …
	gamma	356.13	[342.58 289.13 205.2 12.17 352.66 136.33 209.72 85.11 7.4 262.43 192.11 347.93 59.75 328.63 132. 102.7 190.19 256.17 283.23 325.16 145.02 286.17 270.02 255.42 254.23 243.35 19.57 227.91 31.46 156.84 81.43 233.33 277.89 39.4 107.26 76.03 267.2 24.26 83.06 13.09 296.73 0.98 272.32 49.26 160.48 200.23 237.68 261.64 121.13 358.35 107.34 336.03 140.36 158.64 303.9 135.28 95.33 303.88 1.85 166.49 210.7…
5	alpha (low)	292.55	[264.35 179.49 334.57 251.12 230.75 329.02 164.73 81.32 238.3 297.78 150.08 216.39 34. 326.5 287.06 145.27 261.08 98.12 131.54 217.79 1.62 311.23 255.69 340.9 56.36 112.53 53.46 169.3 98.07 130.88 255.13 140.65 16.65 228.18 306.21 107.42 53.38 267.82 208.9 30.84 230.69 307.48 155.44 303.34 314.55 20.25 260.6 89.62 36.01 55.67 234.13 263.77 205.75 332.19 111.44 230.6 171.34 119.05 180.4 205.64 356…
	alpha (high)	311.55	[352.49 5.51 141.7 215.58 214.23 107.52 82.53 93.03 116.91 107.16 165.53 146.02 96.34 282.58 102.52 146.74 98.3 120.43 201.39 262.42 79.94 2.13 250.96 120.24 27.47 245.7 4.27 222.45 242.74 96.62 282.57 275.55 111.24 311.4 17.58 242.6 51.38 349.03 271.39 36.32 17.72 286.67 60.9 194.34 107.16 299.92 140.88 349.11 248.02 86.11 192.49 214.01 339.74 5.29 188.2 199.72 287.38 127.13 250.46 223.67 42.24 …
	gamma	91.59	[216.32 30.05 147.87 19.59 85.07 14.9 267.33 290.31 41.21 271.2 84.53 4.54 235.27 271.86 70.37 86.12 94.32 157.99 26.83 336.16 7.62 43.56 278.32 152.84 93.26 71.02 153.72 349.63 297.91 111.35 171.4 41.18 146.38 278.14 76.02 275.55 229.44 318.4 101.65 65.51 96.66 94.55 179.7 82.29 32.44 295.46 320.45 45.9 81.73 177.05 254.22 174.73 246. 185.37 193.3 206.04 71.63 248.7 53.04 264.05 327.88 11.84 265…
6	alpha (low)	128.16	[336.08 348.12 301.39 354.07 30.11 353.69 50.92 179.83 124.41 3.78 24.06 356.7 10.37 79.8 207.12 356.24 115.69 312.44 62.54 312.85 266.64 75.46 113.7 161.63 192.09 34.42 188.24 174.53 124.69 220.07 156.86 39.78 42.81 7.66 331.13 290.65 97.47 332.48 202.17 257.09 130.7 339.59 186.65 187.34 86.03 158.39 242.89 299.24 169.6 201.26 245.1 57.83 187.12 238.99 116.87 65.7 320.22 348.78 34.86 161.81 5.67…
	alpha (high)	326.09	[233.07 143.72 82.95 300.82 214.44 49.6 195.88 299.15 189.58 291.27 113.86 155.59 195.34 96.52 318.59 168.83 182.73 342.68 274.73 45.02 62.28 332.89 118.91 355.34 334.2 87.81 181.77 37.23 292.99 281.86 84.66 324.26 167.32 196.83 62.39 334.12 115.19 150.63 323.55 102.97 149.66 101.62 255.08 359.01 185.74 33.39 60.7 188.93 121.61 124.3 205.25 152.33 190.44 164.72 180.51 67.03 59.2 163.32 71.11 234.…
	gamma	39.43	[199.38 200.94 27.22 151.76 260.71 85.79 73.23 193.69 289.33 269.25 56.2 19.7 230.78 52.63 235.31 324.61 116.04 119.77 106.93 135.41 297.72 85.31 317.91 197.2 301.96 351.09 184.82 331.35 222.05 242.46 301.79 87.72 37.78 47.45 305.57 121.32 269.51 12. 261.52 227.42 268.43 209.43 209.65 15.82 356.19 269.61 153.72 144.62 192.81 201.93 314.21 287.75 21.08 137.87 151.07 270.46 140.88 125.56 264.71 345…
7	alpha (low)	254.1	[ 96.77 255.56 134.91 253.17 47.67 27.69 181.43 82.97 236.03 150.16 65.82 10.72 219.1 150.88 322.43 61.11 83.78 142.79 277.6 261.06 217.75 324.35 279.79 34.13 144.08 119.95 73.26 107.94 346.17 36.26 346.46 275.41 332.36 89.03 226.66 319.38 174.26 164.39 216.96 173.71 20.92 250.58 190.13 305.26 351.19 32.46 211.64 204.83 320.56 182.37 90.92 333.06 155.62 239.32 313.99 281.2 127.39 306.38 44.93 173…
	alpha (high)	207.36	[229.93 149.16 88.99 296.22 79.27 64.43 66.85 176.47 254.15 86.6 332.53 17.05 297.85 336.75 61.26 80.14 212.83 222.86 284.54 93.87 164.46 254.83 137.85 77.57 309.39 177.89 280.37 147.64 190.95 343.98 278.79 15.63 80.21 159.16 43.66 184.27 175.84 282.36 43.2 91.43 337.66 98.54 197.95 248.32 267.79 94.77 287.41 145.88 283.28 83.2 103.78 15.5 206.67 240.1 104.62 274.05 337.98 32. 211.53 97.7 32.09 2…
	gamma	41.22	[1.9787e+02 8.4550e+01 2.0904e+02 3.5750e+02 1.1771e+02 1.5962e+02 1.4895e+02 2.5075e+02 2.8208e+02 4.4470e+01 1.3288e+02 1.2244e+02 5.6000e-01 2.9238e+02 1.4840e+02 2.9370e+01 4.4110e+01 3.3657e+02 3.0044e+02 2.0781e+02 3.4270e+01 3.4327e+02 3.4540e+01 8.8150e+01 2.1954e+02 2.3927e+02 1.7779e+02 1.3307e+02 3.3430e+01 7.8590e+01 3.0266e+02 2.4207e+02 3.2986e+02 2.5650e+02 3.5967e+02 2.1631e+02 1.…
8	alpha (low)	196.67	[205.79 124.53 156.53 94.44 204.2 187.23 229.27 317.86 186.42 234.51 353.78 327.08 338.16 61.71 342.71 344.3 55.5 86.56 28.91 288.82 159.38 188.75 225.76 238.08 301.01 303.58 301.41 331.98 304.66 66.11 32.28 146.64 138.84 178.47 352.32 196.54 294.42 244.56 93.97 331.79 115.63 258.09 232.77 86.27 45.62 294.47 164.84 118.51 157.2 264.43 281.64 293.26 302.14 179.14 154.2 31.66 291.69 341.84 13.86 34…
	alpha (high)	250.95	[ 24.7 331.59 117.3 227.26 97.33 124.67 114.82 295.18 276.38 208.11 93.51 306.74 194.89 123.15 347.87 175.96 79.69 352.49 252.77 60.47 8.37 30.1 121.75 61. 213.93 67.45 127.88 320.06 13.87 330.33 98.92 116.76 209.36 132.11 208.86 187.35 109.6 257.89 120.09 318.37 8.02 1.27 312.21 349.37 25.01 211. 261.59 58.52 143.92 20. 260.4 205.48 12.34 149.33 126.58 49.43 355.2 358.33 329.98 278.67 291.26 269…
	gamma	239.06	[240.58 271.03 206.82 58.38 232.43 13.03 120.63 158.12 355.28 293.63 320.53 180.65 34.27 195.77 93.39 350.03 313.74 165.22 304.73 80.32 60.13 206.15 298.97 340.78 81.61 314.36 327.75 15.33 278.44 97.27 44.5 147.06 188.85 272.41 201.72 176.22 257.2 289.46 26.12 248.24 151.77 128.1 69.49 252.96 134.2 195.3 14.3 23.88 42.28 300.06 103.78 13.28 18.3 90.94 266.86 148.88 56.91 25.11 227.08 97.23 166.47…
9	alpha (low)	165.25	[ 43.66 29.32 323.83 228.3 149.68 255.44 238.31 16.43 92.42 353.9 241.66 356.24 309.8 351.67 200.51 330.63 41.43 350.53 20.38 328.76 102.81 45.97 50.39 299.01 92.64 7.71 329.1 15.2 50.4 0.92 338.38 145.92 184.83 61.4 166.27 167.09 93.14 98.54 340.04 211.39 348.21 98.45 61.57 165.86 240.54 337.65 220.94 191.15 119.9 68.93 97.57 8.31 22.66 184.25 24.22 204.31 7.8 134.38 32.06 299.3 262.82 67.28 241…
	alpha (high)	248.38	[310.94 272.5 4.63 173.25 287.84 38.86 249.82 172.94 183.32 17.89 340.89 26.82 19.62 114.81 335.01 246.51 291.3 3.26 173. 209.41 97.54 58.85 260.27 49.14 315.33 0.52 333.84 34.35 305.46 164.08 21.87 63.81 144.18 143.44 177.39 162.05 150.38 265.69 167.92 226.11 87.66 42.58 20.75 103.86 179.61 110.46 34.1 307.65 8.39 338.69 346.38 158.83 29.29 270.67 265.11 122.49 304.24 251.61 115. 15.27 100.43 30…
	gamma	71.26	[2.3470e+01 9.5000e+00 6.3620e+01 1.3263e+02 2.2468e+02 2.6290e+02 3.3054e+02 4.0000e-02 1.3745e+02 1.1603e+02 2.0106e+02 5.0110e+01 3.0300e+01 2.4310e+02 3.3291e+02 2.5025e+02 3.4027e+02 5.6010e+01 1.0317e+02 3.2451e+02 6.4540e+01 2.0061e+02 2.9377e+02 1.3333e+02 1.1288e+02 4.5240e+01 2.0940e+01 3.4087e+02 2.6595e+02 1.4948e+02 2.3019e+02 3.2110e+02 1.8275e+02 1.2401e+02 2.8208e+02 1.2118e+02 2.…
10	alpha (low)	215.34	[169.53 100.27 285.74 346.2 92.02 206.51 0.44 250.93 102.46 93.43 209.81 249.97 203.05 82.95 282.23 340.01 142.56 318. 164.47 141.98 69.22 189.76 280.07 57.73 149.99 150.76 294.1 108.47 232.58 197.61 350.13 202.47 184.53 239.44 45.05 167.44 86.74 196.69 105.23 85.4 216.8 150.78 265.76 19.49 251.95 345.09 275.95 278.35 52.5 352.05 26.8 355.43 37.03 2.34 190.19 117.8 121.1 141.55 201.29 12.24 257.1…
	alpha (high)	249.02	[234.92 206.3 187.06 304.56 243.01 164.96 264.29 329.67 316.79 128.74 178.65 356.61 290.37 21.78 335.56 7.25 116.88 353.46 95.51 268.02 318.25 212.67 8.1 42.6 181.99 206.48 208.14 98.28 17.63 337.45 138.67 352.63 96.27 80.75 264.58 204.22 60.51 224.95 256.83 74.28 147.73 135.76 93.66 16.23 264.86 311.47 282.54 120.88 117.85 49.78 139.14 17.56 81.16 23.14 126.22 304.68 184.74 85.85 149.37 359.44 8…
	gamma	280.03	[134.01 276.94 64.95 37.58 169. 200.46 356.17 64.57 130.35 153.81 241.01 223.11 140.45 268.04 81.33 259.49 50.17 152.97 2.97 135.61 301.38 51.97 119.39 195.17 191.5 303.75 313.77 127.32 319.9 19.02 345.28 44.92 77.63 185.17 275.27 295.75 88.78 91.7 147.54 92.39 269.85 144.61 303.83 145.32 299.48 52.02 168.64 198.54 332.71 57.31 242.58 53.79 263.02 327.33 272.46 306.01 60.51 253.88 254.55 259.79 1…
11	alpha (low)	134.93	[1.5271e+02 2.1000e-01 1.4783e+02 2.0039e+02 6.0300e+01 9.7810e+01 9.0600e+00 9.5810e+01 1.1319e+02 2.6143e+02 3.2019e+02 1.4601e+02 1.1414e+02 2.9970e+02 1.9537e+02 3.1471e+02 3.1415e+02 2.2471e+02 1.8538e+02 2.2644e+02 1.3669e+02 2.1956e+02 3.3648e+02 2.6764e+02 6.0620e+01 5.1900e+00 3.4638e+02 1.1340e+01 1.9860e+02 3.3277e+02 5.0480e+01 8.2840e+01 1.5180e+02 2.7184e+02 1.0745e+02 6.2920e+01 5.…
	alpha (high)	215.39	[241.56 17.63 146.26 177.87 180.2 61.83 173.07 154.84 336.31 267.02 75.44 176.55 178.9 168.23 175.62 240.41 33.57 4.2 176.33 229.94 122.9 203.53 180.05 139.71 306.91 42.96 277.95 51.77 93.23 29.54 215.11 295.71 299.06 118.38 100.59 304.45 44.93 258.6 75.3 264.79 77.53 107.47 37.63 195.68 277.04 51.44 264.54 113.57 151.19 167.82 256.82 273.91 265.99 295.3 278.15 322.94 10.63 216.3 61.57 16.14 255.…
	gamma	261.33	[242.56 108.83 86.06 196.95 52.18 241.59 247.2 43.05 24.6 305.44 302.67 145.19 131.11 262.7 297.76 149.57 231.52 299.61 265.39 42.75 219.98 28.04 234.71 130.15 345.22 16.57 173.15 312.86 141.15 64.08 325.66 322.29 6.66 97.6 127.51 73.23 261.02 79.5 356.39 43.32 148.62 114.87 74.07 88.01 224.74 212.79 325.42 230.01 94.41 230.57 203.82 12.2 3.26 79.43 169.18 118.59 309.96 101.42 303.45 136.02 343.8…
12	alpha (low)	162.15	[177.42 110.09 33.96 21.03 330.28 296.53 169.86 170.67 286.64 353.22 161.27 55.06 80.11 305.04 308.62 97.02 24.76 60.6 175.13 211.98 20.01 332.76 139.32 72.82 146.8 148.15 111.08 254.72 336.47 181.64 153.1 159.93 194.5 224.58 250.93 31.93 304.51 106.41 19.14 267.09 181.99 53.02 232.56 343.02 160.63 190.16 290.22 167.12 84.14 190.49 170.54 268.87 355.54 304.11 109.16 312.68 119.8 255.06 21.78 304.…
	alpha (high)	217.34	[ 3.17 279.89 167.01 325.9 184.05 355.37 156.27 130.86 296.96 293.27 9.51 266.07 136.98 206.7 168.49 35.69 46.35 326.2 19.43 158.88 48.26 350.89 117.63 17.16 218.67 42.67 139.02 341.54 231.46 73.36 222.68 201.68 158.27 196.09 187.1 165.4 351.71 145.21 247.72 21.75 326.86 105.83 17.14 303.86 95.33 271.79 257.08 89.4 215.11 239.15 241.49 335.35 337.14 195.54 63.5 40.96 247.02 266.07 263.55 203.06 2…
	gamma	151.1	[151.81 182.86 81.31 202.95 337.36 302.58 291.38 287.64 272.72 230.38 180.87 202.28 92.53 75.7 339.03 1.17 76.43 114.88 254.71 35.45 273.24 241.64 74.11 235. 187.54 281.19 53.14 55.35 10.19 49.79 346.53 66.71 133.73 35.84 267.41 134.98 87.92 74.13 212.63 334.14 174.22 209.18 119.65 298.34 352.53 165.75 120.5 270.73 109.57 111.71 353.81 324.54 130. 306.74 183.79 21.2 336.37 3.91 190.25 201.5 20.16…
13	alpha (low)	318.13	[ 3.07 170.24 202.82 194.52 184.03 73.25 104.56 2.25 45.32 253.74 234.76 122.86 101.7 52.73 239.21 274.97 334.14 3.74 62.68 240.79 166.84 323.36 197.11 129.06 195.83 307.81 323.1 86.42 5.37 158.55 2.31 220.92 12.21 205.92 166.82 78.86 20.72 208.5 339.06 196.99 336.09 213.33 0.37 324.38 245.29 152.21 161.3 27.93 312.79 139.8 163.59 276.54 132.87 256.24 6.69 151.07 172.64 60.96 205.52 201.07 303.85…
	alpha (high)	333.03	[123.64 208.72 1.74 11.88 215.01 140.66 154.63 60.35 154.81 197.35 7.69 207.35 133.48 324.29 187.8 0.65 4.53 48.07 253.39 10.45 279.27 60.07 85.35 208.05 334.27 221.85 128.93 88.38 71.69 147.64 55.04 273.2 273.75 173.37 115.4 148.41 198.38 293.26 48.13 197.49 342.64 335.47 97.55 355.98 251.96 319.4 160.63 192.53 100.7 236.5 349.02 36.68 262.78 274.77 88.62 339.22 137.96 243.44 277.01 299.23 289.4…
	gamma	346.02	[312.21 315.23 263.41 137.33 61.41 153.6 51.89 205.7 268. 151.06 341.61 74.17 207.32 196.54 195.92 125.39 264.34 264.1 83.91 237.82 30.5 115.02 199.67 120.46 212.83 307.87 9.64 333. 102.7 269.27 286.98 78.03 144.37 201. 203.68 176.84 85.25 356.25 49.61 343.85 41.93 234.41 200.96 24.81 60.56 237.44 266.07 116.01 247.88 351.43 213.24 113.39 320.99 309.42 28.2 335.82 4.48 84.36 274.12 70.87 203.26 5…
14	alpha (low)	177.07	[340.15 281.56 175.42 209.78 57.52 15.71 125.47 130.67 276.53 55.74 142.11 143.3 297.71 111.12 138.73 220.63 114.96 189.89 32.67 243.32 339.91 242.44 140.45 103.86 95.83 91.74 327.58 211.13 55.34 169.85 312.31 68.53 92.58 244.88 27.8 221.14 331.12 41.59 54.97 212.65 168.41 190.84 75.38 257.43 355.61 346.41 306.47 180.97 223.43 233.13 253.28 87.58 344.5 342.59 300.89 170.84 253.55 240.72 165.4 263…
	alpha (high)	238	[ 12.52 21.16 50.34 323.63 314.17 323.58 17.61 108.21 332.89 301.93 10.2 283.21 26.06 211.98 53.58 280.7 80.2 31.79 25.72 215.48 146.06 191.05 236.92 260.21 202.22 160.32 330.38 69.75 228.21 57.66 72.87 124.91 23.21 353.28 132.97 229.35 235.96 225.41 104.01 180.48 112.9 246.13 327.99 257.9 17.24 219.69 184.41 171.02 300.83 154.48 83.58 188.08 336.44 243.92 152.61 289.61 304.26 284.16 349.77 339.6…
	gamma	220.84	[ 11.1 127.93 94.59 331.06 283.82 189.03 247.89 280.34 223.41 247.46 4.87 200.69 40.18 68.64 109.73 219.95 121.86 92.95 45.05 102.28 202.51 268.26 347.5 262.83 284.33 56.81 170.68 159.06 199.78 102.27 226.41 227.56 153.51 181.33 157.27 130.29 270.02 332.2 136.62 73.07 115.39 68.86 105.69 166.14 252.4 59.63 140.55 183.44 204.34 149.87 174.02 310.07 7.65 355.4 183.47 358.16 59.93 274.9 352.56 60.33…
15	alpha (low)	53.87	[295.52 309.31 246.63 182.38 202.18 210.89 236.38 276.53 329.56 304.9 4.77 138. 66.7 345.11 242.04 222.31 17.74 72.4 112.23 304.03 225.81 91.24 213.1 263.04 180.49 128.22 153.42 226.73 107.78 134.41 284.82 215.63 9.12 24.38 80.42 267.25 123.71 265.06 216.37 264.12 75.33 344.35 75.48 155.76 85.98 207.45 275.53 34.69 169.39 219.12 109.73 328.22 70.72 98.67 26.73 316.58 40.58 281.38 61.79 38.06 17.0…
	alpha (high)	60.61	[2.6627e+02 8.3600e+00 3.8450e+01 2.2547e+02 1.8400e+02 2.9379e+02 2.7655e+02 1.6572e+02 3.1274e+02 1.7414e+02 1.1977e+02 2.0913e+02 1.5428e+02 1.5320e+01 9.1530e+01 2.1738e+02 2.2297e+02 5.1350e+01 2.7145e+02 4.3370e+01 2.3740e+02 2.9000e-01 8.8900e+01 3.4170e+02 2.4051e+02 1.9231e+02 3.2158e+02 2.9360e+02 2.5845e+02 3.4385e+02 2.9691e+02 3.9200e+01 2.8487e+02 2.1324e+02 1.8055e+02 1.4081e+02 1.…
	gamma	71.08	[ 89.05 305.68 127.61 10.3 12.83 291.45 59.52 245.6 190.32 17.62 123.72 26.02 358.1 126.27 101.06 246.53 78.22 144.81 8.28 243.24 318.14 22.04 87.28 122.09 62.3 219.09 321.63 51.1 151.46 151.95 1.12 19.12 294.99 2.55 68.5 10.51 220.63 351.21 125.07 260.73 123.79 218.87 277.21 171.87 110.71 36.23 89.59 197.6 328.36 309.04 282.87 209.19 286.97 3.5 227.91 284.66 142.27 308.72 325.87 125.68 178.28 22…
16	alpha (low)	188.69	[259.53 110.84 216.19 146.87 117.9 255.78 108.42 140.03 334.69 349.06 288.39 203.65 318.96 86.57 206.22 315.64 208.71 183.28 244.55 140.04 244.64 88.2 78.94 310.34 129.89 146.99 70.29 232.42 256.23 297.55 18.34 196.76 276.54 255.07 161.81 52.71 170.67 356.32 12.56 358.19 63.56 251.01 244.98 2.42 348.11 292.41 125.7 235.32 60.73 25.69 45.42 227.06 337.46 49.34 94.25 128.08 228.44 152.46 307.62 255…
	alpha (high)	300.73	[3.2987e+02 8.6500e+00 2.4710e+02 2.4404e+02 9.4850e+01 3.4041e+02 3.0346e+02 2.9920e+01 1.4062e+02 9.0850e+01 3.2481e+02 9.0000e-02 1.4030e+02 3.1742e+02 4.4000e+00 2.5555e+02 2.4900e+01 2.4293e+02 1.9354e+02 2.0638e+02 5.0600e+01 2.9251e+02 8.8430e+01 2.2029e+02 8.8300e+00 2.4562e+02 1.2040e+01 1.8610e+02 2.8497e+02 3.3697e+02 3.3377e+02 2.8332e+02 2.5019e+02 9.4470e+01 1.4613e+02 3.5740e+01 8.…
	gamma	276.53	[198.87 78.98 161.91 44.7 108.89 283.1 61.87 179.84 45.6 325.32 132.93 218.69 7.96 34.46 160.13 325.18 110.33 344.35 168.69 165.57 317.57 41.96 30.66 245.19 340.27 25.69 337.99 195.52 316.59 304.8 273.29 174.87 276.42 167.37 351.53 28.46 264.13 291.12 65.99 230.02 121.44 310.8 186.29 79.89 68.43 276.24 128.81 7.09 135.97 313.82 217.53 253.61 79. 42.05 136.3 28.05 299.21 335.54 202.84 211.58 264.3…
17	alpha (low)	219.57	[176.91 114.84 160.34 31.55 263.43 252.12 293.02 143.86 315.4 123.67 285.91 228.03 5.17 351.65 263.38 237.67 346.99 221.12 71.57 290.38 19.52 105.17 96.13 111.97 2.37 77.77 247.89 346.86 320.85 174.95 100.74 242.84 107.51 153.4 60.87 72.16 206.24 100.45 146.74 322.01 341.51 82.04 118.83 204.9 230.94 152.42 230.96 320.7 24.06 318.32 251.93 345.59 36.19 324.17 103.96 293.18 301.92 146.32 333.55 12.…
	alpha (high)	252.94	[154.81 194.8 190.78 14.62 359.16 87.29 111.8 131.67 235.51 160.88 228.04 122.07 72.47 29.8 314.1 156.08 20. 208.5 354.95 253.16 248.06 323.15 229.39 89.43 300.04 209.46 358.58 6.13 118.5 164.97 292.94 165.84 144.36 70.88 18.98 79.92 168.79 340.5 125.44 62.33 14.09 110.86 154.08 211.59 242.52 204.09 342.15 239.82 36.92 308.23 252.04 259.38 107.83 138.64 312.07 169.52 16.35 339.59 321.73 81.56 102…
	gamma	299.08	[263.4 318.4 262.76 50.2 181.53 139.99 244.14 306.14 143.71 111.81 169.02 191.52 189.04 285.56 170.19 146.37 274. 316.74 12.93 327.43 98.6 142.57 50.81 105.38 218.98 337.87 7.97 330.14 341.09 310.09 183.59 118.9 42.04 130.59 57.68 19.15 142.78 0.44 302.5 161.73 286.48 252.42 226.11 357.79 129.26 309.27 100.54 184.42 3.7 284.2 57.5 298.82 150.89 353.2 277.65 98.82 46.97 214.75 174.21 93.93 294.56 …
18	alpha (low)	328.22	[2.5860e+02 9.9480e+01 3.4385e+02 3.4158e+02 1.3433e+02 1.9169e+02 6.8450e+01 1.8240e+01 4.5540e+01 3.0501e+02 1.4813e+02 5.7210e+01 2.1513e+02 3.4072e+02 2.5379e+02 6.2480e+01 3.3631e+02 1.3353e+02 2.4698e+02 1.5380e+02 3.0265e+02 1.2999e+02 1.7325e+02 2.1022e+02 1.2921e+02 3.2390e+02 1.1317e+02 1.4401e+02 2.5164e+02 3.0174e+02 2.6792e+02 4.4040e+01 7.2590e+01 5.7530e+01 2.1650e+02 2.9328e+02 1.…
	alpha (high)	311.08	[ 32.37 121.2 98.92 199.51 199.55 186.54 181.64 282.1 82.09 180.53 20.34 92.24 207.43 5.68 46.09 154.55 277.3 34.91 8.08 184.2 322.32 274.92 148.71 348.04 132.51 32.62 141.52 35.53 351.16 333.97 99.17 143.2 4.85 31.77 181.57 183.7 322.74 263.98 69.39 257.08 151.67 359.24 5.39 177.64 51.98 98.08 220.71 105.33 177.5 334.84 219.23 158.72 251.08 224.88 243.79 200.47 300.91 230.58 37.15 267.45 47.89 1…
	gamma	203.98	[208.18 137.21 351.14 139.44 67.83 247.09 298.88 241.22 80.04 4.97 283.74 264.74 84.02 300.97 6.06 274.05 274.11 20.87 76.66 328.52 237.4 276.58 57.65 201.33 242.54 142.57 88.65 8.65 149.16 71.55 65.64 254.38 216.7 158.92 187.53 135.4 61.07 139.03 75.83 177.07 335.66 182.04 157.85 48.14 273.42 118.61 15.46 275.93 3.99 314.86 310.85 93.4 255.38 245.78 160.81 116.7 75.55 119.26 106.96 296.52 349.47…
19	alpha (low)	254.99	[329.66 356.71 38.92 178.52 1.55 17.1 25.52 269.87 300.97 72.01 191.5 43.96 108.35 49.62 113.84 314.66 60.07 40.5 270.51 99.22 292.67 158.98 6.2 246.81 243.6 247.34 61.76 253.96 260.78 314.27 242.92 275.11 242.25 67.22 220.52 131.23 71.8 219.31 321.12 168.35 171.57 221.28 259.88 302.47 240.44 66.79 5.47 256.79 37.93 39.43 73.6 39.16 171.16 74.72 317.57 52.7 129.04 301.32 29.43 342.84 225.46 74.54…
	alpha (high)	280.1	[272.98 265.55 308.6 239.64 302.77 319.74 331.58 236.21 60.02 204.32 28.14 318.71 340.98 109.49 207.61 306.13 257.29 93.59 100.76 39.01 266.87 351.24 249.7 313.01 110.37 51.34 324.58 88.7 113.1 300.72 70.14 293.86 221.44 270.09 47.32 235.6 40.3 129.59 358.46 37.74 270.16 235.82 307.91 185.5 92.17 40.15 115.13 149.9 59.52 154.77 129.25 5.81 294.62 222.79 226.79 47.17 123.96 243.12 66.23 72.07 175.…
	gamma	68.94	[315.93 140.9 208.58 314.63 317.25 313.16 91.27 276.45 146.01 292.6 150.35 53.17 263.73 44.4 18.44 19.3 208.75 292.47 62.56 91.25 339.92 152.32 2.8 333.24 55.83 185.57 146.07 70.02 0.6 61.33 194.27 50.16 20.99 0.38 325.72 249.98 209.6 334.08 204.64 251.74 172.96 280.97 138.06 148.31 214.45 329.53 247.97 251.25 24.59 142.8 273.23 242.93 310.84 209.65 320.48 140.16 271.86 24.59 69.03 316.66 155.68 …
20	alpha (low)	71.62	[1.9116e+02 5.6300e+01 2.8750e+01 2.5606e+02 2.3194e+02 2.3363e+02 8.2310e+01 3.5115e+02 5.6580e+01 2.4981e+02 3.5308e+02 2.2830e+01 2.0201e+02 4.5850e+01 2.8877e+02 2.2166e+02 1.2602e+02 1.6944e+02 2.8139e+02 6.9650e+01 7.3430e+01 2.0754e+02 1.1362e+02 2.5786e+02 2.6316e+02 2.9558e+02 9.8410e+01 3.0370e+02 1.6007e+02 3.2641e+02 7.6730e+01 4.9770e+01 2.0478e+02 8.7130e+01 5.9580e+01 1.5422e+02 3.…
	alpha (high)	270.75	[181.02 217.48 300.47 109.19 10.16 212.86 108.09 162.94 100.48 211.73 79.37 123.63 205.05 13.62 330.37 197.28 104.8 47.75 351.94 279.72 230.59 329.18 21.59 96.3 57.44 355.19 158.08 101.96 320.07 210.77 85.55 15.54 179.03 57.08 161.71 164.55 208.16 218.1 242.57 259.66 288.18 123.36 77.4 61.87 207.55 140.18 37.92 124.62 234.02 254.39 182.63 359.61 149.96 111.7 60.09 239.44 246.78 251.03 302.15 246.…
	gamma	167.91	[ 25.37 141.61 192.92 299.96 270.81 192.88 236.17 346.91 268.85 180.06 189.93 5.27 324.4 300.14 179.51 100.75 216.18 96.04 296.52 197.19 295.8 346.15 311.26 330.3 172.08 118.54 140.31 304.43 221.55 107.12 340.77 313.96 239.6 262.61 49.67 106.83 179.22 55.1 144.8 341.91 205.43 309.48 9.44 20.3 119.3 224.76 301.19 187.84 24.5 184.64 49.91 95.33 341.49 249.22 327.33 348.66 234.61 18.37 106.54 27.55 …
21	alpha (low)	249.32	[277.92 331.95 330.4 56.39 276.58 151.31 33.13 232.92 32.27 183.03 282.59 112.57 4.75 321.01 242.1 344.42 114.88 187.83 276.34 125.95 94.25 295.35 88.11 288.97 91.09 167.92 133.65 277.59 186.8 213.64 109.22 195.06 5.17 61.75 328.77 67.28 269.15 178.5 174.98 127.56 181.61 3.69 163.66 113.95 214.7 61.54 182.1 352.5 313.33 250.29 291.57 195.55 145.66 124.77 264.89 328.74 60.52 16.92 136.89 151.47 15…
	alpha (high)	257.32	[346.65 45.9 34.54 135.89 65.48 290.06 241.7 242.15 251.52 29.82 254.3 228.82 34.84 324.12 251.95 281.5 53.2 278.99 57.81 109.83 19.45 0.94 122.63 207.51 128.89 108.23 237.47 270.81 279.93 76.11 345.41 38.3 322.6 120.07 36.74 225.59 295.89 257. 87.63 66.89 186.27 257.01 139.1 340.33 305.21 8.77 137.89 167.85 287.18 191.71 268.25 167.13 76.51 138.84 37.97 330.55 202.13 154.29 349.61 165.26 328.43 …
	gamma	307.81	[161.67 291.19 260.48 332.97 276.49 119.64 271.99 233.91 278.81 293.34 86.52 246.69 332.93 61.45 51.51 330.2 135.1 201.41 28.65 72.51 59.36 195.87 113.75 69.16 74.44 93. 130.53 341.02 27.51 258.38 27.14 140.42 280.98 221.64 20.31 55.1 132.78 94.66 357.31 230.84 146.3 126.46 222.76 133.75 259.68 70.39 348.12 85.45 244.26 286. 292.8 343.87 8.72 179.5 16.54 165.12 139.21 36.06 14.98 300.58 25.06 12.…
22	alpha (low)	353.31	[136.39 279.62 244.46 259.18 283.8 116.86 100.16 41.38 278.27 185.87 276.62 150.52 50.41 151.07 276.12 73.33 356.65 283.43 17.91 218.83 97.53 141.41 158.27 270.03 200.28 104.14 78.82 279.2 234.43 275.05 107.25 18.84 153.23 119.93 131.23 16.74 340.97 85.84 208.5 353.98 106.53 268.77 279.44 236.36 255.07 318.71 55.7 267.22 190.87 298.66 303.1 195.5 151.93 120.25 123.03 5.35 280.78 359.53 116.92 134…
	alpha (high)	168.66	[ 78.39 247.64 8.85 51.88 232.3 200.01 181.5 63.47 16.19 301.18 21.25 253.39 73.2 345.95 210.24 255.58 305.23 46.11 15.67 246.84 158.43 294.52 137.91 312.93 318.28 266.41 31.83 244.82 145.39 11.82 61.13 136.84 89. 81.96 157.83 316.77 151.47 272.7 254.11 294.69 77.58 350.09 172.51 321.69 235.44 16.37 329.03 275.73 257.61 349.13 300.24 160.84 90.02 357.43 70.57 301.65 304.41 342.34 178.87 124.8 76.…
	gamma	141.47	[ 54.42 331.16 92.62 346.64 305.46 329.7 273.5 93.27 334.89 202.16 358.32 263.09 155.29 286.74 273.91 295.48 56.69 144.26 184.37 172.98 128.77 262.63 74.51 155.69 80.28 106.54 36.13 200.41 343.12 62.28 177.94 267.96 255.61 140.54 196.92 29.43 332.91 58.26 325.22 161.15 167.46 61.73 286.16 171.62 159.98 350.57 80.92 145.61 232.33 299.72 51.36 168.55 211.62 79.75 91.93 185.16 11.05 295.45 166.73 63…
23	alpha (low)	97.1	[100.4 133.05 13.16 266.46 53.23 0.64 139.01 125.44 210.52 301.24 12.87 209.83 162.95 65.86 48.76 234.53 357.14 342.94 336.89 231.12 320.61 177.39 268.75 63.67 40.06 75.34 123.16 70.27 59.27 156.55 151.53 289.47 357.41 12.87 215.08 350.77 143.4 208.19 320.18 252.97 27.29 339.69 138.44 226.53 148.6 216.39 326.47 268.03 21.58 47.24 247.47 344.25 286.99 145.13 179.98 139.56 121.68 63.96 324.44 16.79…
	alpha (high)	328.47	[151.25 141.13 138.99 55.67 114.51 265.63 347.8 154.04 47.88 349.97 211.1 356.45 60.84 180.47 43.42 37.21 273.66 173.7 202.12 66.35 334.35 51.53 65.67 170.59 264.32 189.88 14.17 185.82 177.76 152.5 202.6 9.8 72.94 293.43 307.24 217.74 231.05 183.46 46.39 341.03 6.45 336.91 213.57 276.25 181.22 37.53 313.47 49.84 330.58 359.48 22.71 32.5 241.2 272.84 132.31 213.99 196.62 343.63 75.49 114.45 330.02…
	gamma	68.88	[202.02 63. 262.26 95.48 13.84 126.49 163.86 277.61 205.37 94.86 107.12 224.67 352.45 274.1 225.14 30.72 237.78 353.19 220.52 283.23 288.68 159.41 330.85 224.13 59.8 231.36 346.61 140.64 19.95 82.3 129.05 336.37 128.3 112.68 156.8 262.56 128.1 117.54 252.74 60.27 323.74 216.3 151.55 139.28 122.86 8.47 171.51 97.59 342.54 298.7 204.59 329.91 313.33 142.7 261.41 25.28 76.96 13.03 213.89 60.68 241.4…
24	alpha (low)	261.62	[134.31 11.79 332.33 48.99 82.62 277.06 100.46 133.48 270.99 300.7 79.57 57.64 99.68 103.55 175.45 293.88 196.39 198.49 310.44 176.68 341.12 222.35 195.38 115.76 120.47 40.03 308.08 11.08 125.06 164.8 332.09 50.25 72.23 32.78 198.56 184.4 191.38 257.98 188.27 181.33 239.3 111.04 275.85 200.21 301.5 296.17 186.78 249.36 131.82 276.19 270.44 256.08 295.28 39.08 6.11 119.16 112.27 266.3 52.82 177.01…
	alpha (high)	312.32	[177.91 54.5 63.73 49.51 130.75 334.67 156.75 297.64 232.02 283.05 176.7 234.92 75.27 208.41 37.99 284.99 355.87 358.52 19.76 118.82 64.94 50.28 215.99 107.38 225.45 296.75 330.56 117.8 242.78 141.26 2.15 14.56 171.91 53.53 244.38 49.49 202.79 261.5 45.04 67.64 295.75 88.02 326.94 135.13 94.73 21.19 173.02 15.47 256.39 103.24 208.83 126.31 280.69 99.04 83.35 104.19 39.92 161.94 151.15 164.14 155.…
	gamma	195.75	[228.86 116.96 83.82 329.46 299.7 353.83 68.72 154.85 277.84 305.64 308.64 43.47 166.75 53.71 149.26 111.81 292.89 6.17 187.59 168.3 334.96 35.53 206.92 183.54 207.58 61.91 250.43 58.47 230.89 314.2 120.75 86.45 10.02 102.03 204.17 157.99 246.8 199.73 318.5 250.02 85.85 342.79 305.45 200.06 171.89 130.53 268.82 19.47 122.45 289.95 323.4 184.31 6.53 338.9 187.33 19.36 140.02 218.2 142.9 19.51 4.65…
25	alpha (low)	232.94	[ 27.62 250.6 302.5 294.47 263.14 6.92 202.41 260.06 51.52 282.92 335.83 210.59 125.17 201.94 101.83 39.35 192.76 80.47 242.26 214.17 25.91 285.18 37.42 259.36 61.18 142.47 123.01 172.8 278.99 270.31 347.73 319.74 235.77 3.26 64.23 35.13 157.95 122.18 25.03 185.49 123.42 244.27 71.36 70.13 248.57 239.94 45.58 172.68 123.71 239.28 9.67 129.35 110.32 221.66 4.95 96.19 101.94 70.11 197.24 283.55 231…
	alpha (high)	210.09	[ 75.52 163.7 254.27 344.41 126.35 35.76 237.62 356.8 254.36 57.36 265.42 117.84 280.51 350.12 5.17 347.59 324.76 131.65 109.07 221.34 47.59 337.66 351.4 194.62 335.57 282. 186.04 181.59 173.13 315.81 206.39 330.6 220.23 38.09 224.99 256.49 65.65 62.84 101.51 260.86 170.7 10.88 35.34 210.54 202.76 164.07 206.28 353.51 54.99 185.85 297.17 85.37 337.81 213.77 165.31 204.57 28.08 334.62 299.2 160.6 …
	gamma	99.1	[162.19 240.62 62.42 43.71 238.71 90.2 32.8 183.04 205.49 126.54 335.84 144.9 228.37 219.12 111.25 208.19 55.11 82.96 182.66 41.06 80.47 228.34 281.32 196.22 187.93 203.12 205.94 195.25 183.47 33.75 354.25 91. 316.17 58.35 242.18 193.01 85.38 135.89 308.3 327.33 209.57 284.59 262.03 292.77 351.25 327.27 74.8 229.14 139.35 71.61 223.79 124.37 67.76 147.6 173.24 250.09 150.58 306.58 54.18 48.44 63.…
26	alpha (low)	67.03	[ 7.52 80.58 338.48 261.59 307.46 252.99 358.29 200.31 243.38 179.11 97.1 27.1 162.99 39.33 184.55 273.58 145.72 232.93 350.28 110.38 81.7 286.04 174. 33.68 141.72 124.11 41.84 140.43 259.83 7.26 125.24 95.42 11.22 280.98 312.66 281.37 277.23 63.35 263.87 340.02 324.16 154.31 301.56 284.99 276.08 302.83 61.58 192.4 189.97 272.57 28.27 159.99 222.55 316.97 301.34 185.12 181.83 49.06 134.57 44.47 2…
	alpha (high)	216.2	[3.1479e+02 1.8497e+02 9.2780e+01 6.7740e+01 5.7000e-01 9.2170e+01 2.2740e+02 1.8029e+02 8.5410e+01 1.9770e+02 3.1699e+02 1.6631e+02 3.5054e+02 1.4970e+01 1.6392e+02 1.3848e+02 2.2755e+02 2.3985e+02 2.7590e+02 1.7277e+02 1.7898e+02 3.6720e+01 2.3183e+02 1.8900e+01 1.2542e+02 1.8587e+02 9.3800e+00 6.7960e+01 7.9080e+01 3.5618e+02 2.2646e+02 1.2187e+02 4.5120e+01 7.0000e-02 2.3500e+00 3.5790e+01 2.…
	gamma	170.3	[266.84 88.48 343.49 53.31 9.55 295.8 261.13 1.34 81.81 44.84 151.45 13.2 220.23 348.61 4.75 149.28 50.92 248.31 3.63 42.98 219.02 39.27 167.95 194.9 348.17 46.12 192.47 54.76 205.4 356.94 280.43 116.16 135.88 161.72 110.14 349.39 40.48 298.31 274.61 177.39 65.68 96.03 85.43 297.69 169.87 19.09 163.8 183.24 318.97 59.37 266.36 98.54 265.3 178.53 177.85 41.98 288.47 273.99 310.73 176.8 109.48 115.…

## Sheet: control_S152_153_target
Subject number	Band	Evoked phase (º)	Induced phase (º)
1	alpha (low)	324.42	[234.42 47.4 46.05 26.8 329.66 73.25 292.72 65.12 180.12 120.84 268.41 338.85 292.84 146.07 210.48 27.77 2.12 35.57 53.97 93.44 104.31 244.16 197.55 48.11 347.81 151.46 246.67 248.46 143.94 249.92 348.95 22.07 252.23 31.76 347.69 136.49 46.93 242.09 70.04 99.85 307.44 235.06 316.92 117.48 273.15 224.25 79.59 132.34 71.23 282.13 345.27 154.77 338.82 164.2 95.08 353.32 167.93 152.06 118.66 134.33 1…
	alpha (high)	333.29	[295.66 110.92 30.42 57.33 135.58 327.02 311.87 119.72 231.7 13.96 187.16 28. 236.45 304.41 285.22 191.31 306.77 279.75 102.09 88.23 138.77 301.86 313.06 23.51 216.98 338.61 317.01 160.69 339.6 224.83 182.84 129.75 255.44 120.77 328.1 190.14 118.34 233.06 20.78 9.98 287.12 224.7 249.69 113.45 349.02 265.89 145.42 19.26 112.32 21.82 337.14 325.45 99.58 241.38 121.06 204.3 151.23 212.85 63.8 306.42…
	gamma	254.17	[146.46 269.18 33.85 254.98 248.18 83.82 199.32 86.5 143.3 96.88 142.07 189.06 210.45 73.1 308.12 183.11 169.85 98.3 29.52 308.57 42.18 283.6 107.1 38.87 15.1 10.35 251.04 289.04 264.72 207.75 127.68 86.8 212.5 91.01 316.51 275.33 155.08 28.12 24.54 23.8 190.56 45.44 177. 68.77 263.26 66.13 205.03 28.62 254.8 144.31 26.48 186.27 219.7 60.38 104.98 339.71 136.82 29.91 218.96 147.51 209.56 356.38 4…
2	alpha (low)	201.38	[333.27 262.56 243.24 225.14 355.57 287.97 309.77 204.82 205.31 161.65 117.56 184.05 267.62 212.07 59.27 18.42 41.56 262.64 192.83 354.69 284.39 138.81 76.03 84.26 308.98 100.41 188.44 127.72 131.81 54.86 178.18 64.2 138.63 125.29 291.6 112.68 226.97 79.25 111.59 52.15 136.38 331. 95.35 279.31 221.85 359.78 96.66 101.21 216.75 263.53 100.2 222.19 260.57 321.46 288.22 268.23 341.05 215.36 355.48 4…
	alpha (high)	47.11	[ 21.88 331.84 252.57 231.79 322.05 92.04 108.72 155.64 318.85 192.36 105.91 92.26 221.92 140.73 319.47 184.5 61.83 42.92 89.31 342.34 181.69 283.59 79.05 313.03 82.72 224.5 197.13 229.36 182.29 273.57 11.39 80.59 141.41 213.1 358.54 106.29 332.84 104.71 256.31 106.38 243.84 260.35 37.8 67.28 230.31 343.82 124.6 202.91 186.95 230.45 161.35 276.88 40.16 198.93 30.06 29.81 25.07 82.91 241.85 342.05…
	gamma	52.55	[208.58 261.81 8.44 178.88 89.09 39.24 202.31 205.79 307.63 215.48 265.37 263.97 277.18 214.23 26.33 164.62 349.5 223.04 152.73 139.61 106.11 303.66 153.36 245.18 295.59 120.97 282.14 118.31 74.39 117.91 94.17 40.19 104.54 172.25 133.84 40.74 141.55 33.69 293.32 319.86 351.67 192.74 240.78 233.02 352.42 347.72 37.35 228.74 333.43 351.39 280.89 133.85 174.3 117.02 247.07 285.05 274.17 307.24 214.7…
3	alpha (low)	282.21	[ 18.63 217.58 270.19 350.53 154.27 49.88 123.67 352.21 27.35 244.3 21.27 42.42 331.67 267.39 31.89 221.09 68.95 6.27 263.34 178.48 111.11 328.8 349.16 262.35 317.74 186.71 301.87 97.97 273.05 46.46 138.55 103.14 179.02 265.78 125.87 323.63 229.68 107.52 66.72 73.84 186.86 25.31 73.93 14.98 207.81 146.09 122.72 15.01 206.32 5.38 184.17 84.5 16.6 67.59 80.54 15.71 220.95 212.78 130.57 229.2 333.34…
	alpha (high)	265.92	[ 93.79 214.18 144.48 335.37 95.71 325.99 126.7 351.1 340.31 175.03 159.13 280.66 166.82 207.09 174.95 223.78 151.93 243.6 140.58 272.62 218.15 24.23 229.18 74.88 245.92 227.93 188.73 27.92 294.62 251.08 24.98 130.28 93.88 154.25 343.01 101.71 177.34 91.39 87.18 73.51 31.54 0.82 179.93 249.28 201.56 296.75 113.88 320.63 116.67 356.72 232.19 56.8 341.26 119.55 230.68 30.22 286.64 284.87 104.01 116…
	gamma	183.7	[267.74 145.13 250.55 326.56 109.04 44.09 287.15 75. 348.82 96.89 257.9 238.11 4.85 294.72 357.66 200.38 196.38 36.27 167.69 214.82 235.05 358.47 208.3 164.59 88.92 50.2 163.32 87.88 129.55 356.29 242.27 100.5 132.3 281.92 73.23 188.62 307.84 82.08 310.15 103.95 326.26 252.94 44.09 116.28 46.6 317.24 117.38 111.98 45.61 168.52 246.25 2.02 188.86 320.55 261.38 49.9 170.17 171.79 82.78 203.16 88.92…
4	alpha (low)	202.88	[111.38 246.89 240.53 278.36 293.48 245.84 199.58 176.52 29.13 313.65 353.13 277.09 296.45 235.58 359.76 272.33 262.57 240.64 151.36 239.78 69.6 93.31 235.24 220.65 70.41 60.31 245.67 85.85 206.35 100.07 324.54 255.06 52.16 143.53 260.72 132.1 166.12 112.93 108.17 260.54 127.04 41.28 71.86 353.25 74.11 334.18 248.4 188.29 344.69 297.54 62.09 4.16 208.54 55.46 197.08 15.74 305.88 186.07 198.12 127…
	alpha (high)	232.48	[189.84 53.94 251.95 254.62 196.4 237.16 1.91 201.02 113.91 69.73 220.09 198.49 57.09 249.55 308.94 187.5 108.44 18.59 300.14 82.15 58.07 138.49 269.95 37.16 25.64 94.5 26.22 213.1 116.21 186.04 288.97 315.42 170.72 261.12 330.92 316. 123.47 124.45 256.72 254.26 316.45 179.1 126.44 146.12 136.88 234.48 177.26 3.91 334.9 303.45 147.94 25.48 19.59 292.55 321.21 105.47 260.05 126.49 327.9 268.79 7.9…
	gamma	241.91	[273.38 191.99 340.08 146.52 18.64 201.27 111.49 2.48 87.24 284.23 218.4 353.67 278.82 49.28 83.92 1.4 278.94 160.06 323.58 217.52 84.45 300.81 303.5 275.73 303.09 339.22 100.49 102.92 270.61 123.61 117.96 9.91 55.82 205.1 236.63 47.2 50.45 266.23 343.37 180.21 112.03 1.95 120.08 131.83 209.99 151.93 57.76 149.38 344.96 13.05 300.16 341.94 350.28 214.38 78.16 152.2 182.6 33.49 50.15 18.34 291.61 …
5	alpha (low)	224.73	[175.94 5.34 261.49 161.92 86.35 222.67 166.92 145.87 352.4 189.13 327.77 241.68 233.23 140.38 318.12 130.28 315.43 202.33 48.95 148.05 83.57 246.52 282.76 291.89 124.47 31.84 320.8 66.22 295.26 300.96 259.21 298.44 80.87 142.1 310.78 237.86 120.93 58.62 123.54 168.84 158.37 317.66 333.88 8.74 325.08 165.08 121.26 335.78 316.63 312.61 308.82 149.18 181.12 348.12 120.74 339.95 7.16 168.04 55.3 318…
	alpha (high)	334.2	[ 90.76 216.4 333.92 254.28 228.05 355.21 167.85 183.72 258.54 319.89 316.96 202.44 38.5 57.74 58.4 14.37 112.43 138.48 203.45 177.12 144.76 55.73 212.45 214.24 281.12 138.04 96.73 48.73 333.38 73.11 226.55 338.4 21.24 140.58 292.28 343.74 277.32 251.69 291.2 267.44 109.29 357.85 321.13 325.27 307.59 354.22 150.62 170.82 162.07 198.5 148.71 24.97 250.97 248.31 197.99 89.66 143.84 84.92 340.03 356…
	gamma	315.7	[162.55 349.93 349.91 212.98 333.54 334.74 314.8 101.52 326.79 32.93 275.86 227.58 173.05 250.18 322.86 328.27 60.54 65.99 173.55 153.11 216.52 281.57 263.92 17.39 176.62 273. 99.74 171.06 146.77 217.7 121.65 196.86 240.23 22.62 16.97 312.84 235.12 210.6 146.51 44.31 253.29 340.87 114.04 91.87 91.91 267.38 8.09 54.92 101.44 3.31 194.52 215.74 93.57 252.63 76.24 33.53 348.57 157.76 49.07 75.48 66.…
6	alpha (low)	297.6	[ 21.79 105.56 323.75 299.44 230.89 125.13 343.81 211.08 314.41 327.57 157.76 56.65 236.81 192.03 65.32 5.69 297.29 142.32 295.6 249.63 100.39 275.59 105.53 212.08 355.8 108.4 12.68 232.32 299.83 199.35 82.94 159.77 12.59 14.41 107.27 356.41 354.25 328.8 341.49 90.55 209.2 272.23 231.01 272.68 61.87 129.51 211.91 53.05 261.74 286.89 284.58 139.49 162.4 160.37 47.7 207.93 19.49 275.88 185.38 33.5 …
	alpha (high)	298.58	[112.56 58.54 172.44 356.35 118.23 128.26 327.53 345.74 305.73 56.84 235.86 213.31 4.6 260.98 343.53 272.02 5. 166.34 144.64 273.45 195.97 163.9 169.65 106.11 125.02 133.61 323.34 339.77 273.53 332.98 33.82 100.04 157.99 262.95 101.99 74.99 121.7 134.14 264.76 96.16 290.57 334.71 10.75 277.88 276.95 315.61 310.7 107.87 103.16 236.48 317.25 235.12 136.89 248.45 296.81 257.07 231.74 160.91 3.23 51.…
	gamma	5.78	[257.26 175.98 105.64 156.83 274.3 293.98 293.19 293.81 143.88 158.26 196.44 327.52 36.72 76.9 82.4 318.35 185.38 333.57 283.35 49.78 282.02 2.86 73.39 356.4 318.31 188.73 293.63 198.83 62.44 128.34 294.8 109.94 28.52 170.95 3.91 255.79 220.14 4.4 166.65 326.85 222.75 272.41 188.99 103.32 252.31 233.05 136.03 280.36 184.52 105.3 59.18 113.67 352.35 169.48 338.05 213.51 313.34 214.27 64.58 227.51 …
7	alpha (low)	237.22	[ 73.04 296.78 133.29 182.92 241.86 218.15 227.27 330.27 43.31 50.64 319.51 68.28 226.45 48.4 301.96 354.18 269.74 275.58 53.41 44.35 128.9 320.25 244.85 160.78 140.97 106.49 283.68 143. 245.74 294.38 227.08 40.72 341.12 25.24 27.5 214.22 82.16 55.29 206.36 186.1 356.97 340.8 233.02 161.04 205.97 201.15 42.76 42.56 151.09 157.54 336.62 322.96 13.64 281.07 80.34 52.28 117.73 343. 143.36 88.02 177.…
	alpha (high)	307.81	[113.68 6.54 108.14 143.35 307.81 237.37 310.65 350.42 193.98 179.83 246.55 94.86 77.8 166.08 284.51 85.83 111.47 1.52 234.78 94.96 146.04 88.17 29.05 121.4 45.47 341.69 1.37 216.49 15.49 21.45 269.14 237.29 101.32 104.78 159.7 256.02 331.08 118.94 155.6 309.48 118.92 88.45 133.42 228.29 195.31 2.18 153.13 65.11 180.21 11.04 262.41 2.05 170.19 340.46 154.53 119.98 118.25 252.81 261.06 186.44 172.…
	gamma	197.78	[168.58 334.98 86.97 201.86 351.81 182.21 266.83 128.13 104.19 337.24 303.92 317.53 30.35 224.94 1.81 4.36 307.04 327.15 248.87 354.1 111.83 3.36 175.43 315.96 68.85 44.74 213.24 307.56 124.86 320.92 304.85 348.7 99.9 57.3 275.17 256.74 271.76 315.63 155.03 57.21 175.72 128.62 241.31 14.76 274.76 186.24 53.92 21.92 97.09 169.6 229.39 153.7 210.09 193.05 266.58 51.14 240.2 263.02 140.48 87.95 213.…
8	alpha (low)	273.71	[151.63 177.44 138.29 252.27 220.2 176.12 238.68 81.11 189.31 174.3 14.98 334.17 187.15 292.09 48.7 261.85 312.7 262.78 42.8 28.63 64.41 231.67 67.33 355.11 309.17 190.61 3.81 70.42 39.75 123.68 221.25 250.63 252.95 240.69 172.59 155.75 246.46 229.49 243.05 125.63 228.66 1.75 48.85 94.19 8.51 183.28 243.34 202.49 269.05 272.05 84.69 61.59 64.22 90.5 160.68 355.83 155.98 355.22 198.91 130.63 334.5…
	alpha (high)	280.67	[283.38 205.41 246.2 243.07 39.11 224.21 231.24 201.85 125.82 217.08 37.45 176.7 187.58 331.6 22.43 19.68 48.34 270.98 16.5 24.97 83.37 102.71 98.07 297.65 292.11 128.23 64.71 7.1 84.5 129.19 211.49 265.82 350.98 345.16 348.59 148.18 309.8 224.74 293.72 313.15 238.63 58.12 60.48 82.42 118.49 208.54 219.96 113.51 211.93 127.87 334.08 88.71 317.71 141.4 209.53 122.02 182.74 355.49 13.37 6.32 35.23 …
	gamma	125.67	[ 85.98 3.98 279.02 63.7 270.13 84.59 98.94 235.75 138.16 349.6 237.91 339.96 140.88 295.48 328.9 194.79 313.79 300.75 255.66 245.35 234.09 92.1 144.11 40.02 289.89 94.59 256.53 82.96 43.33 160.34 156.39 281.33 218.7 188.9 345.7 187.58 340.13 218.37 268.96 106.05 93.94 326.33 306. 235.55 54.75 163.66 185.45 247.77 216.85 259.98 98.2 14.02 358.82 289.02 340.24 131.79 41.41 291.77 348.18 71.86 170.…
9	alpha (low)	312.61	[ 41.29 260.13 113.85 33.01 116.85 283.94 126.74 163.07 47.84 9.47 2.71 33.07 82.57 35.48 134.06 119.05 297.81 60.8 114.68 200.13 316.33 347.06 23.97 318.95 284.91 248.57 146.41 146.41 31.06 158.57 227.94 187.07 110.26 350.05 259.58 210.71 151.41 246.74 207.52 336.99 17.75 166.28 148.51 103.62 191.01 300.71 89.66 81.61 115.02 38.07 3.91 288.14 69.75 292.51 142.8 22.14 113.91 348.84 25.62 302.17 2…
	alpha (high)	330.01	[ 39.14 127.61 310.17 342.09 310.58 303.07 49.79 185.29 173.65 55.83 214.34 150.9 270.31 90.97 335.77 8.85 307.78 170.23 339.93 249.47 316.32 196.36 143.07 176.67 143.34 108.69 103.82 326.62 26.76 123.24 347.27 86.41 149.58 171.9 156.88 217.68 95.08 209.11 118.67 145.94 184.28 64.86 73.16 80.29 65.69 245.47 159.55 228.35 121.76 79.48 93.14 134.54 299.85 286.64 302.08 48.57 172.24 101.86 7.67 343.…
	gamma	69.22	[164.14 219.75 52.89 14.15 274.49 100.66 30.26 62.64 140.48 111.59 15.67 207.03 176.39 224. 180.92 30.43 154.54 290.76 280.58 240.15 71.29 84.44 275.58 313.51 213.26 306.21 349.39 211.77 77.72 265.7 134.64 134.8 278.27 240.68 181.37 177.85 148.31 148.3 20.78 236.89 154.93 51.23 295.66 25.09 291.15 67.08 290.51 154.09 86.7 275.2 269.6 332.6 289.33 320.04 55.87 228.06 287.09 82.35 180.49 347.45 101…
10	alpha (low)	269.69	[352.95 92.72 216.3 168.93 196.65 268.96 187.43 72.28 198.6 268.75 166.24 95.32 308.19 353.76 266.56 115.61 155.64 173.21 183.95 228.12 128.45 230.41 263.93 290. 302.86 227.46 224.95 108.25 158.26 328.74 109.26 71.58 311.99 0.39 2.59 91.96 239.44 314.74 329.08 347.24 9.43 358.04 202.02 147.02 97.2 239.91 74.47 183.41 190.08 313.37 74.85 217.71 67.62 270.38 212.68 282.1 309.31 180.9 143.33 316.28 …
	alpha (high)	266.51	[162.78 161.61 235.65 221.22 240.97 352.7 22.44 16.02 354.34 148.09 104.95 294.19 219.22 199.5 330.54 331.96 117.13 224.68 35.64 196.4 231.76 91.5 208.26 325.42 272.95 51.11 194.76 347.29 201.21 294.27 267.7 336.74 272.4 168.71 206.99 344.45 197.59 202.61 36.23 61.23 52.83 161.82 173.34 43.39 125.14 223.85 38.3 284.76 32.93 19.69 82.55 36.13 305.45 8.68 1.91 315.58 311.44 40.84 155.39 30.66 31.39…
	gamma	79.91	[ 47.74 155.28 83.94 357.31 311.63 357.91 84.81 289.08 84.54 266.13 78.14 109.01 309.08 127.01 46.29 342.49 144.8 354.53 196.64 32.31 11.08 222.54 23.24 65.14 6.28 205.62 37.22 38.15 278.05 9.73 316.81 140.34 294.12 125.33 281.16 317.29 10.69 175.49 189.9 234.02 27.48 21.98 12.14 234.93 197.55 267.39 147.78 177.42 242.91 3.88 251.28 256.54 332.82 116.41 167.72 307.71 26.86 105.24 97.56 21.13 108.…
11	alpha (low)	218.82	[348.1 56.64 340.48 279.4 292.34 202.04 36.65 112.43 268.42 267.48 231.85 321.98 140.7 103.83 207.19 270.52 83.61 161.27 90.96 149.6 79.43 271.71 275.02 163.35 357.27 162.9 186.4 118.82 307.88 176.47 137.59 276.78 35.86 353.75 111.4 192.09 116.69 157.91 132.45 344.1 270.36 121.03 165.29 323.92 152.1 66.53 317.35 355.29 244.92 353.61 334.75 323.24 226.69 100.72 1.57 17.3 240.53 108.58 333.71 88.42…
	alpha (high)	248.56	[157.91 54.03 260.05 316.21 273.7 95.55 91.13 18.86 303.94 160.26 193.54 256.45 34.5 206.37 169.25 151.45 272.26 331.77 198.06 95.83 341.77 355.05 310.93 210.11 220.67 218.35 166.41 206.23 5.21 117.61 57.04 293.34 85.25 100.97 101.23 317.59 104.56 6.7 112.68 117.9 189.75 16.5 121.45 6.71 68.63 272.82 348.61 185.57 174.12 87.1 292.22 98.33 164.21 25.67 241.38 130.5 335.39 37.73 88.27 44.42 194.18 …
	gamma	308.93	[240.85 263.06 263.64 55.29 283.69 172.43 17.82 174.34 247.84 321.24 242.13 301.83 314.16 302.13 145.62 134.58 208.81 40.09 36.3 46.89 303.74 169.89 40.36 209.76 40.02 318.93 111.31 359.27 160.65 89.69 318.53 303.66 221.4 55.56 337.49 307.67 344.78 300.34 109.03 30.62 66.15 91.39 53.54 13.55 267.77 213.27 86.9 97.32 345.77 124.31 270.42 113.22 216.72 148.52 82.99 220.87 341.35 85.96 65.96 169.68 …
12	alpha (low)	184.13	[143.47 124.65 236.85 39.11 267.26 325.19 185.22 359.44 82.25 42.25 56.82 337.68 5.56 228.31 64.63 128.22 91.9 119.76 347.4 87.72 301.81 106.3 344.67 338.52 152.04 140. 179.33 192.38 103.5 118.21 342.45 120.01 30.65 1.37 79.41 283.86 112.68 127.13 203.91 26.51 159.4 178.18 239.07 116.11 178.8 278.3 261.53 87.01 147.15 107.1 304.01 5.48 124.37 157.17 338.63 288.64 0.63 330.33 208.4 16.58 258.5 296…
	alpha (high)	245.77	[138.46 201.62 75.15 47.17 148.33 6.37 136.52 257.46 95.98 43.01 49.85 53.33 170.53 102.77 109.13 234.07 1.62 110.28 204.23 98.51 144.68 289.41 315.75 4.02 165.85 170.26 179.5 312.16 90.79 180. 128.67 324.87 344.11 356.07 321.53 215.53 111.28 133.91 301.73 320.22 168.7 340.1 207.78 319.73 27.88 58.52 8.71 108.31 333.55 313.9 40.12 0.6 53.1 121.3 259.34 184.47 17.79 91.99 181.11 100.23 329.31 304.…
	gamma	303.91	[136.39 54.24 245.38 14.86 62.05 51.66 139.67 242.05 121.01 182.99 13.46 66.95 280.53 276.75 264.07 226.58 356.11 196.38 97.09 246.77 263.43 255.22 106.39 112.18 274.88 316.34 26.35 11.72 199.68 144.81 278.48 254.24 156.51 43.38 331.46 271.46 303.96 58.25 129.1 224.34 296.52 16.51 72.03 82.99 187.88 266.83 186.14 114.15 122.24 19.36 156.44 145.6 235.41 172.94 78.33 42.09 24.27 91.71 183.13 319.77…
13	alpha (low)	264.8	[190.88 348.79 3.37 97.95 297.97 242.21 90.9 135.39 272.44 227.4 74.63 45.78 321.39 160.92 309.06 36.94 49.18 289.69 48.95 352.29 93.66 296.67 280.53 122.47 248.75 71.47 58.6 234.37 322.02 49.92 158.17 46.76 349.31 300.21 166.3 183.58 11.79 202.96 216.84 30.43 224.31 28.31 226.33 96.9 335.07 85.53 72.78 336.88 180.09 269.15 147.68 201.66 117.53 55.29 71.54 328.95 143.61 126.95 187.77 313.56 286.0…
	alpha (high)	190.1	[263.04 344.32 22.7 343.67 255.95 191.39 58.25 121.28 175.91 269.15 297.94 130.66 33.37 211.08 313.02 309.29 303.43 166.87 225.28 93.84 150.8 103.49 275.25 266.09 292.68 129.87 244.67 352.63 351.17 102.14 269.88 92.96 347.87 29.19 189.56 201.4 183.22 228.4 131.32 52.72 237.22 336.74 225.02 104.97 58.46 19.22 229.11 49.29 321.33 315.8 191.38 159.17 207. 76.03 298.57 102.91 333.48 237.05 247.54 73.…
	gamma	238.93	[284.88 281.94 138.77 75.76 43.24 64.46 190.17 75.86 179.12 232.02 222.36 317.82 349.45 274.44 264.48 272.27 251.93 36.43 209.23 2.6 57.8 283.36 299.53 200.37 237.11 257.68 29.48 227.55 308.37 182.85 24.43 115.34 14.18 150.44 25.71 195.06 80.79 259.42 272.99 68.04 86.67 150.73 37.72 356.99 297.42 233.54 171.69 250.62 237.91 259.08 63.7 282.65 0.88 0.4 136.64 329.9 135.57 215.28 79.81 104.35 144.5…
14	alpha (low)	265.01	[ 81.86 147.01 232.1 103.29 331. 345.37 195.77 312.72 275.43 357.95 231.58 160.63 321.81 293.31 18.1 165.26 90.45 139.47 296.92 313.14 123.5 32.55 58.24 82.31 357.4 255.73 256.17 225.94 346.77 23.45 11.6 269.71 199.75 346.53 105.12 80.68 206.33 296.27 216.41 16.04 311.37 79.18 296.31 134.2 322.28 182.87 158. 27.87 264.06 210.1 138.88 353.08 179.12 180.77 216.59 4.91 123.68 109.91 215.62 131.1 17.…
	alpha (high)	251.03	[133.05 337.63 109.93 221.22 74.63 173.01 90.48 208.28 317.19 86.55 264.89 323.13 20.07 171.36 143.74 285.65 112.61 271.37 157.91 169.76 188.95 196.88 337.79 190.13 109.78 314.89 14.64 134.6 22.14 210.94 100.88 311.02 343.85 79.13 189.15 214.68 200.61 2.34 65.71 5.29 75.91 334.61 139.69 318.03 344.59 137.25 339.34 186.68 62.05 195.35 338.51 36.46 345.32 287.21 240.3 304.49 220.01 349.27 41.09 38.…
	gamma	87.31	[ 9.22 191.02 100.12 98.72 100.45 140.53 71.86 41.24 39.89 339.76 307.91 273.54 157.64 36.6 33.37 335.18 68.9 70.46 93.88 96.98 306.82 227.62 7.15 279.72 251.17 319.96 134.23 21.68 290.53 182.11 26.12 172.75 194.25 253.84 87.6 240.32 274.48 163.66 187.3 225.35 88.76 83.73 51.84 98.78 340.16 284.38 263.39 248.28 351.14 15.03 311.09 237.49 345.12 317.15 176.77 96.31 118.64 44.57 210.61 245.4 296.58…
15	alpha (low)	238.17	[2.9636e+02 2.2186e+02 1.4430e+01 1.2711e+02 2.1000e-01 2.7158e+02 1.9083e+02 3.2350e+02 3.2941e+02 5.0670e+01 2.0449e+02 1.4922e+02 2.6660e+01 1.5339e+02 1.0217e+02 1.6310e+02 2.5535e+02 2.4854e+02 3.4511e+02 3.5169e+02 1.9941e+02 1.8401e+02 1.6388e+02 9.9900e+00 1.8838e+02 3.3655e+02 1.8390e+01 3.8750e+01 2.8456e+02 8.1220e+01 1.1162e+02 1.2530e+01 8.5370e+01 3.5377e+02 2.6541e+02 3.1347e+02 2.…
	alpha (high)	196.12	[235.56 280.53 320.78 313.29 310.47 116.5 217.27 107.53 181.77 138.3 89.6 335.25 204.02 350.66 112.05 120.31 327.82 318.06 257.91 43.21 148.05 72.14 250.46 125.49 17.74 141.93 287.06 215.06 87.67 5.81 117.82 56.44 72.23 21.08 252.55 148.47 71.39 189.6 272.58 253.19 230.51 221.57 344.47 265.56 248.08 355.78 95.81 141.53 271.39 354.51 30.22 73.3 90.77 108.01 81.68 110.86 151.44 328.12 322.75 256.69…
	gamma	168.83	[189.01 67.7 172.31 30.38 119.67 252.41 183.04 342.29 4.78 280.77 256.28 35.43 225.27 92.42 317.82 110.74 206.93 183.39 246.14 181.54 350.03 104.27 216.65 271.37 42.41 216.01 260.84 158.18 21.54 301.83 16.25 269.17 257.86 63. 355. 291.94 276.69 22.57 128.03 74.43 345.16 101.94 57.13 115.78 329.33 171.5 21.57 280.08 170.61 294.25 260.53 280.76 224.28 96.17 313.59 292.92 123.99 165.19 39.6 153.3 14…
16	alpha (low)	253.55	[106.59 268.96 175.28 356.88 222.81 161.45 200.16 285.77 334.25 218.26 156.49 143.74 170.62 224.39 183.78 132.26 177.1 259.1 59.09 65.25 202.4 331.92 231.42 128.83 205.92 310.93 184.72 101.53 297.84 214.96 238.7 91.95 28.26 238.26 68.29 200.34 202.41 12.48 162.62 149.47 359.2 244.06 90.46 55.32 322.87 102.09 46.74 221.09 225.43 174.92 352.53 347.28 44.03 24.12 354.41 172.95 61.08 6.78 124.5 259.1…
	alpha (high)	323.92	[283.83 267.55 144.34 344.04 341.71 308.53 118.73 164.84 165.16 241.05 256.73 51.99 359.87 133.45 130.21 164.27 233.15 228.32 278.81 221.9 344.43 16.11 10.73 191.95 107.15 168.36 352.28 179.38 113.74 342.14 332.31 345.24 280.75 141.55 34.59 91.16 204.35 30.1 144.79 291.81 100.14 195.99 230.78 228.74 301.44 335.26 172.82 22.6 62.98 317.6 348.7 357.61 105.99 14.54 204.63 83.61 159.49 57.73 32.19 22…
	gamma	206.39	[281.95 180.9 294.22 328.01 233.31 337.88 3.81 329.96 66.21 337.8 164.71 354.8 149.68 200.62 191.39 138.38 73.25 317.78 313.06 348.64 353.89 350.31 194.52 123.02 87.82 264.76 248.63 260.35 75.08 237.87 173.2 242.98 106.19 69.24 134.9 206.22 158.93 186.71 201.16 153.09 110.56 5.54 100.91 308.52 129.65 21.31 263.79 316.06 121.17 147.1 342.74 319.88 354.64 213.24 128.15 322.79 354.75 129.81 325.51 2…
17	alpha (low)	250.72	[ 79.45 11.65 5.08 34.57 204.76 76.56 183.73 276.78 274.95 200.97 302.9 263.08 281.7 101.03 177.26 313.88 5.41 99.55 97.05 147.1 94.76 98.46 191.91 135.62 146.67 345.39 35.96 229.62 180.71 159.53 29.21 195.61 335.15 206.19 204.1 138.73 4.25 274.32 29.66 349.46 2.88 232.91 118.53 68.19 124.2 28.18 156.95 70.34 70.86 265.25 60.51 241.85 263.2 41.01 60.46 186.87 193.54 17.02 254.64 170.85 303.57 268…
	alpha (high)	302	[ 61.32 146.39 58.16 113.91 208.66 218.49 251.63 38.11 250.86 344.97 106.26 254.95 137.7 44.05 18.94 179.67 124.46 208. 330.39 137.99 338.04 194.43 26.63 305.64 167.97 200.87 44.44 61.16 335.73 184.79 356.84 53.6 215.18 249.15 213.61 257.45 177.03 38.22 85.56 160.03 160.45 343.24 289.53 180.19 277.86 71.39 161.04 341.29 198.14 264.86 15.68 32.93 170.25 61.68 240.3 202.23 60.25 67.21 210.93 329.05…
	gamma	310.07	[234.18 93.06 203.37 120.67 218.67 90.91 172.37 1.66 306.01 317.67 142.51 125.04 88.36 121.84 282.84 115.99 353.6 94.39 255.7 204.07 147.7 307.9 220.97 197.88 75.89 95.9 338.55 208.7 251.3 11.45 113.51 11.87 56.71 261.71 145.32 234.45 253.02 21.63 118.4 358.46 14.48 144.19 143.13 220.64 340.42 102.26 28.04 316.41 208.98 255.02 287.11 68.68 47.12 71.33 90.92 352.42 217.25 100.42 180.01 342.3 82.97…
18	alpha (low)	266.38	[172.47 82.88 153.65 16.74 56.12 203.68 252.39 152.87 329.72 28.7 138.96 265.51 257.46 103.96 210.55 235.33 312.54 343.02 60.6 313.32 336.17 24.88 26.07 264.77 135.24 48.22 202.76 82.35 184.47 218.28 49.54 297.42 75.05 28.96 53.39 319.31 99.24 126.75 304.32 264.41 270.22 175.5 285.75 13.51 126.65 96.63 339.32 58.02 160.38 1.22 170.69 155.52 333.57 301.71 201.85 322.63 268.05 48.13 176.63 28.69 30…
	alpha (high)	65.41	[1.3822e+02 9.3210e+01 2.7163e+02 3.5068e+02 1.7453e+02 2.0545e+02 1.8560e+01 2.4779e+02 2.2219e+02 1.5767e+02 1.2923e+02 7.3250e+01 8.3640e+01 4.0960e+01 7.3750e+01 2.3752e+02 2.9931e+02 2.0110e+01 1.7421e+02 1.7404e+02 3.2972e+02 2.6636e+02 1.8150e+02 1.6026e+02 1.0542e+02 8.2640e+01 8.0370e+01 2.7860e+02 5.9700e+00 3.2810e+02 3.0248e+02 2.5033e+02 2.2490e+01 9.7600e+01 1.3690e+02 2.3160e+02 1.…
	gamma	174.76	[177.58 278.24 111.71 323.08 58.62 99.06 278.85 204.98 16.68 214.92 170.35 298.28 122.01 81.68 44.53 101.05 103.77 176.97 311.05 287.12 67.67 312.65 185.26 62.33 35.05 348.56 135.66 218.23 287.36 226.54 184.47 21.81 198.08 231.37 260.46 58.99 318.34 176.09 237.55 228.77 322.37 172.75 266.1 338.27 280.71 292.66 170.26 300.8 341.56 125.38 105.87 15.13 33.84 166.56 202.17 130.01 69.18 325.42 248.83 …
19	alpha (low)	288.4	[330.86 113.76 111.11 124.23 250.75 94.37 222.59 75.2 62.7 255.94 359.33 313.6 28.25 172.99 56.91 15.58 240.45 91.13 97.36 115.36 261.67 130.31 182.24 193.7 313.51 198.31 231.56 223.48 248.52 307.66 150.75 79.49 46.72 285.9 14.45 128.85 48.59 40.49 122.98 8.71 293.04 196.31 60.44 192.8 281.46 313.34 234.2 83.57 335.02 31.53 73.23 217.37 33.89 243.26 359.88 249.75 107.62 84.8 272.94 294.93 26.14 3…
	alpha (high)	310.82	[222.51 96.1 200.66 53.34 47.76 275.35 30.16 244.01 316.89 123.36 30.86 325.86 263.77 113.51 127.66 219.19 266.28 124.55 267.37 87.28 68.9 174.57 98.28 318.43 221.38 93.45 142.16 13.71 337.68 120.66 53.31 141.86 233.85 306.3 72.08 135.13 126.16 208.94 63.68 209.1 298.33 323.69 321.61 244.24 184.98 294.88 278.61 207.55 159.31 109.87 253.89 15.62 357.04 327.78 172.2 33.55 274.95 236.31 178.46 123.9…
	gamma	48.38	[ 22.24 176.17 265.96 223.24 307.91 275.47 100.48 313.61 238.29 120. 171.97 300.76 221.9 60.78 35.54 83.24 311.72 122.49 132.78 240.7 96.09 320.36 242.62 62.95 183.04 107.4 293.93 102.75 180.74 317.95 162.06 240.15 324.34 122.89 332.66 12.77 197.83 269.98 304.04 286.3 302.14 209.83 313.14 92.99 6.59 279.74 318.58 163.88 272.17 327.76 101.24 91.66 239.7 67.95 116.56 354.5 2.07 132.98 177.52 78.73 …
20	alpha (low)	204.1	[ 33.17 175.5 95.15 13.84 20.7 162.45 351.93 174.08 296.6 166.66 298.16 174.01 15.51 310.92 279.37 52.42 246.35 202. 252.66 278.81 296.85 232.03 299.68 79.79 234.99 4.06 138.56 204.75 61.43 228.83 25.42 135.02 185.72 134.1 15.73 8.02 51.74 164.2 298.95 215.02 125.97 67.38 245.5 339.25 14.47 158.52 150.24 336.26 116.17 324.98 154.69 198.95 63.28 155.72 6.28 311.26 266.94 16.92 344.1 1.04 179.06 32…
	alpha (high)	280.15	[ 70.32 81.62 111.77 58.33 128.05 139.77 150.49 150.32 217.8 98.97 143.49 60.42 251.43 107.72 214.74 335.57 200.05 249.66 264.49 150.69 218.61 173.69 302.55 285.87 282.25 358.19 113.68 169.37 297.13 69.42 172.58 143.6 85.53 187.22 358.42 338.95 196.67 74.15 92.91 1.49 309.35 258.22 29.51 128.4 242.71 163.85 45.98 220.51 55.93 17.77 241.63 214.35 18.59 353.15 283.87 67.01 167.56 210.94 224.73 204.…
	gamma	230.07	[181.46 265.36 337.89 255.25 197.4 217. 137.12 163.56 117.55 142.2 99.77 221.13 51.84 290.5 169.82 259.03 279.92 290.58 64.89 159.53 339.01 53.7 144.83 265.59 346.36 265.31 108.98 258.05 206. 148.25 74.94 30.42 78.53 102.14 16.36 154.62 200.17 277.64 77.31 92.07 86.63 72.88 103.84 310.04 311.25 186.78 293.51 268.37 167.37 196.1 213.36 32.76 126.07 167.19 121.04 209.74 48.54 251.36 334.53 37.34 25…
21	alpha (low)	290.96	[106.76 334.01 103.93 251.63 34.2 126.18 138.5 274.14 338.47 138.86 31.56 224.85 2.43 73.96 231.5 145.78 183.57 249.38 245.99 210.04 224.07 206.24 29.93 125.49 210.51 94.15 232.41 339.27 17.48 61.47 78.5 93.71 287.01 163.27 138.59 76.7 100.52 30.2 148.35 196.69 289.56 274.38 122.99 139.96 334.98 236.66 91.62 279.77 257.37 358.67 327.71 264.01 10.04 342.14 132.48 58.91 335.87 216.6 354.21 268.26 3…
	alpha (high)	252.32	[ 99.07 334.36 5.92 294.56 57.21 218.71 203.13 218.64 75.62 264.13 11.36 182.47 334.85 178.87 341.75 99.06 215.8 187.52 248.25 123.82 119.06 118.26 50.13 200.43 329.95 205.55 343.37 323.89 230.55 206.93 158.64 7.1 266.07 337.41 211.81 9.27 293.31 322.28 60.68 342.75 44.93 314.51 190.24 118.18 252.64 288.16 169.02 60.7 339.41 131.11 79.64 211.36 20.44 27.9 270.83 130.15 106.98 263.41 276.79 27.31 …
	gamma	205.5	[ 98.5 306.72 157.94 298.96 52.21 38.1 302.3 134.15 212.97 62.32 191.95 84.11 40.42 259.88 121.62 78.77 343.49 242.53 313.41 118.63 117.57 255.59 181.34 96.53 266.94 338.59 301.06 221.49 329.29 125.13 51.49 204.07 25.19 22.12 146.95 30.55 109.15 341.58 89.64 184.82 290.21 273.95 83.06 4.35 296.58 190.52 291.37 229.68 60.95 142.11 23.98 89.22 171.06 208.77 153.61 105.78 11.17 297.72 153.35 53.94 6…
22	alpha (low)	320.76	[346.53 199.6 318.13 61.12 255.51 230.65 115.13 294.92 249.79 6.22 106.55 47.6 242.24 262.36 193.34 347.58 6.05 53.77 339.1 72.09 128.03 202.44 212.39 238.47 354.28 189.38 50.66 88.67 242.25 8.53 59.97 311.52 128.22 126.99 42.58 242.4 309.69 149.73 187.22 177.65 6.15 171.39 260.41 106.51 339.85 196.76 224.84 225.35 214.73 230.72 61.47 343.72 115.54 347.96 342.23 198.7 213.82 34.56 359.05 158.83 2…
	alpha (high)	341.73	[261. 335.55 230.08 329.61 342.1 247.85 82.02 255.26 262.41 146.78 160.68 28.24 119.79 29.1 135.47 63.52 222.45 2.86 346.42 204.44 312.76 19.39 331.95 104.96 68.9 21.1 222.1 127.08 4.04 332.87 43.87 125.12 163.85 96.48 202.49 358.47 10.73 282.39 196.85 200.02 200.4 245.31 55.49 38.38 250.16 280.35 132.11 125.46 176.13 312.96 284.12 306.52 343.8 263.02 153.69 121.47 97.86 312.78 184.07 195.34 33.3…
	gamma	219.85	[ 13.89 183.1 12.42 100.3 243.91 215.34 249.08 74.04 308.44 221.98 19.37 25.51 192.2 344.66 201.86 180.69 140.95 281.79 162.78 226.78 209.75 183.52 70.66 137.9 183.75 244.23 194.79 314.51 75.48 340.37 271.64 35.5 242.08 202.35 359.66 309.11 348.56 135.87 258.62 183.32 123.06 198.07 303.02 75.63 67.05 338.57 345.89 299.35 115.41 36.08 15.71 99.97 11.38 279.7 47.75 217.17 28.32 224.99 119.41 55.88 …
23	alpha (low)	318.16	[108.57 20.37 211.06 249.89 354.69 208.1 140.59 262.08 11.47 54.46 252.42 352.13 147.63 286.95 12.78 118.05 222.7 287.07 38.32 93.96 319.97 157.11 174.86 107.31 331.94 288.68 213.17 324.56 205.85 244.06 266.12 87.71 134.02 210.68 353.65 324.51 138.08 93.28 178.47 228.86 183.12 290.38 342.29 92.7 111.47 104.36 255.51 351.89 323.91 206.96 119.22 154.4 178.16 23.55 117.74 116.77 230.38 68.74 66.8 31…
	alpha (high)	80.32	[ 68.84 180.41 266.43 154.39 83.18 344.48 182.55 328.3 107.63 348.11 8.17 61.74 235.74 320.24 261.32 168.55 19.95 337.22 165.13 202.88 97.85 246.32 263.76 140.62 62.48 93.01 163.46 135.57 196.8 221.69 301.98 31.77 233.81 292.14 69.87 71.07 263.72 178.82 339.05 111.64 185.27 253.98 65.64 307.39 101.02 192.25 102.1 129.65 98.86 357.64 17.2 153.87 217.67 208.55 221.27 83.7 309.33 171.89 66.31 257.13…
	gamma	54.99	[7.8640e+01 1.2274e+02 3.0364e+02 2.3970e+02 2.1402e+02 2.0050e+01 5.3310e+01 1.9904e+02 1.5095e+02 1.0530e+01 3.5161e+02 2.2653e+02 1.7529e+02 1.4947e+02 2.4055e+02 2.3650e+02 1.8010e+01 1.8598e+02 2.5034e+02 1.1607e+02 1.5044e+02 1.5963e+02 1.9842e+02 6.1860e+01 2.8551e+02 2.4312e+02 2.1895e+02 3.0913e+02 1.9736e+02 1.3000e-01 6.6080e+01 3.5653e+02 1.9570e+02 4.5540e+01 6.8750e+01 2.2481e+02 3.…
24	alpha (low)	286.43	[ 34.69 107.78 146.63 182.36 178.58 30.37 150.05 167.36 136.74 300.42 75.22 36.22 127.51 354.63 35.54 270.64 224.65 145.81 251.24 227.97 233.86 315.78 288.06 117.05 57.58 320.66 151.17 50.6 241.52 182.17 47.42 324.06 309.06 234.69 40.75 316.35 311.06 18.48 77.84 122.81 53.4 27.71 239.18 232.73 277.18 34.67 54.02 329.05 314.58 95.71 303.08 55.4 334.61 227.07 212.95 193.54 25.39 105.99 145.64 157.5…
	alpha (high)	334.69	[189.9 218.43 269.86 149.53 59.67 95.95 152.97 302.07 218.77 95.71 224.02 109.62 35.01 305.06 72.32 266.16 72.64 297.95 338.93 327.07 314.12 23.36 160.46 63.97 43.34 306.05 51.29 202.35 147.36 341.56 151.93 338.85 65.9 338.46 154.56 28.73 188. 135.5 74.39 5.98 247.16 265.63 176.99 128.28 309.95 119.15 110.03 134.86 260.88 254.55 74.03 314.22 285.48 91.09 278.94 252.16 292.04 344.81 330.06 111.01 …
	gamma	75.26	[192.06 93.49 305.94 306.66 215.45 247.94 44.78 275.1 121.45 122.24 156.41 153.26 37.69 30.41 174.04 100.48 68.59 276.41 312.37 306.64 186.86 133.37 14.87 330.96 198.8 164.48 135.12 197.9 350.89 337.92 130.58 226.67 50.76 311.77 96.71 127.34 110.46 189.7 248.7 162.2 271.03 338.61 162.59 169.95 345.02 353.11 1.71 129.29 78.82 290.06 167.02 163.98 301.13 67.41 68.4 208.14 74.3 51.7 289.05 11.43 6.9…
25	alpha (low)	241.5	[ 78.71 226.04 30.18 331.89 207.68 144.82 124.89 304.88 272.89 349.68 75.82 329.78 133.1 245.54 286.12 331.07 167.48 153.03 121.36 80.53 163.58 1.39 326.87 347.34 241.15 303.68 134.92 272.51 236.65 296.94 9.57 40.25 187.81 79.15 215.61 224.61 3.72 266.43 69.6 149.14 184.42 69.33 263.64 84.64 265.74 132.72 337.4 253.41 128.91 273.97 336.04 336.58 131.08 342.75 80.35 253.27 324.37 195.01 269.33 249…
	alpha (high)	291.86	[ 56.98 51.38 226.48 28.76 257.21 279.42 36.91 257.53 240.36 225.57 9.9 83.17 260.83 161.17 37.47 271.5 116.03 160.27 347.43 275.33 274.44 23.77 83.89 58.15 10.49 355.28 129.22 303.68 5.41 344.09 241.06 356.1 229.21 0. 189.06 245.93 135.3 44.64 57.23 306.73 186.4 167.36 21.27 163.11 197.11 184.5 331.3 174.26 250.9 55.71 333.5 258.84 295.27 337.29 39.89 317.09 329.96 221.46 258.64 351.65 51.01 184…
	gamma	131.67	[2.0201e+02 3.0864e+02 1.0461e+02 8.0280e+01 7.3400e+01 1.2037e+02 2.6312e+02 3.3046e+02 3.0807e+02 1.8007e+02 3.2634e+02 3.1640e+02 3.5596e+02 1.9772e+02 2.6114e+02 3.0441e+02 1.1157e+02 6.6560e+01 2.2430e+01 1.2350e+02 3.4317e+02 9.7430e+01 2.3955e+02 2.0219e+02 8.4490e+01 1.2347e+02 2.4065e+02 8.0590e+01 1.9286e+02 2.7009e+02 2.1220e+01 9.6080e+01 1.2711e+02 7.3970e+01 1.2239e+02 2.0465e+02 3.…
26	alpha (low)	225.46	[ 6.83 335.39 75.38 53.69 243.74 277.12 219.68 313.78 97.75 125.6 191.03 264.03 358.4 184.43 185.27 335.7 65.36 352.82 260.05 182.2 185.08 271. 56.51 311.6 141.48 234.96 95.76 131.97 341.86 132.49 69.71 101.68 134.8 292.3 326.98 107.81 157.3 17.12 84.29 115.84 58.16 241.41 80.01 23.44 78.26 89.81 101.39 316.18 22.72 332. 152.05 25.62 192.53 122.28 258.66 303.07 256.33 323.15 330.02 247.8 197.26 8…
	alpha (high)	230.8	[5.5050e+01 1.0490e+02 3.4144e+02 7.3600e+01 2.5328e+02 2.1208e+02 6.8800e+01 1.4985e+02 1.0758e+02 4.6280e+01 2.6146e+02 1.4788e+02 3.2530e+01 1.2533e+02 1.1637e+02 2.0413e+02 1.3440e+02 1.9101e+02 2.3814e+02 1.9532e+02 3.2788e+02 2.7699e+02 2.3959e+02 2.9353e+02 1.2073e+02 5.4630e+01 3.5097e+02 4.0210e+01 1.8544e+02 3.1517e+02 4.1100e+00 9.9960e+01 5.3510e+01 7.1640e+01 6.4500e+00 2.5501e+02 1.…
	gamma	67.78	[158.14 121.4 312.57 14.06 60.71 39.24 69.9 228.91 10.48 76.5 322.81 10.4 32.68 116.76 242.98 293.16 233.9 174.6 186.24 69.81 231.63 188.49 246.9 105.52 26.48 81.77 167.68 130.7 188.32 305.68 152.35 248.84 316.42 305.07 250.72 87.36 142.36 243.16 53.27 9.86 284.71 45.65 221.38 21.86 277.56 181.54 79.15 226.3 76.06 263.73 268.33 307.36 64.15 149.88 30.36 179.47 206.64 187.36 355.9 86.92 249.18 322…
